# Supplementary material for: Regulatory Potential of Long Non-Coding RNAs (lncRNAs) in Boar Spermatozoa with Good and Poor Freezability
Source: Life (Basel). 2020 Nov 21;10(11):300. doi: 10.3390/life10110300 (PMC7700223; doi:10.3390/life10110300)
Supplement: Supplementary file 1 [file life-10-00300-s001.zip]

Archive with 5 entries (4 files):
- life-987176 supp xml/
- life-987176 supp xml/Supplementary Figure S1.pdf
- life-987176 supp xml/Supplementary Table S1.xlsx
- life-987176 supp xml/Supplementary Table S2.xlsx
- life-987176 supp xml/Supplementary Table S3.xlsx
