# Supplementary material for: Regulatory Potential of Long Non-Coding RNAs (lncRNAs) in Boar Spermatozoa with Good and Poor Freezability
Source: Life (Basel). 2020 Nov 21;10(11):300. doi: 10.3390/life10110300 (PMC7700223; doi:10.3390/life10110300)
Supplement: Supplementary file 1 [file life-10-00300-s001.zip › life-987176 supp xml/Supplementary Table S1.xlsx]

## Sheet: DElncRNA_upregulated
Supplementary Table S1A. Differentially expressed long non-coding RNAs (DElncRNAs) in boar spermatozoa of the poor semen freezability (PSF) group. FDR - false discovery rate
DElncRNA ID	Log2FoldChange	p-value	FDR p-adjusted value/q-value
TRINITY_DN999234_c1_g1	6.71584469176453	0.000121819295194121	0.0193231364360191
TRINITY_DN999128_c0_g1	2.66764066082875	0.0000215060522411816	0.00610056350191998
TRINITY_DN99875_c0_g1	2.81058119073507	0.0000906722617712965	0.0159186075921403
TRINITY_DN997586_c0_g1	4.81181958560338	0.000360335465277949	0.0380657756945465
TRINITY_DN997249_c0_g1	5.96390964031671	5.18762247186573E-07	0.000385100153242779
TRINITY_DN996306_c9_g1	6.26498016900718	1.17648863971832E-07	0.000129865021856908
TRINITY_DN994533_c2_g1	5.08812828181404	0.0000216593422815524	0.00613642871082584
TRINITY_DN993862_c10_g1	4.60621987011492	1.2013547054515E-09	3.86623016996389E-06
TRINITY_DN993130_c5_g1	4.45264902640928	3.78638863961783E-06	0.00177834961114252
TRINITY_DN992868_c0_g1	4.30642672690401	0.000102235979791761	0.0172655639072718
TRINITY_DN992736_c0_g1	4.64034737657053	0.000197159947258482	0.0261689602026603
TRINITY_DN992247_c1_g1	2.13540539383037	0.0000723703685241614	0.0136567795790267
TRINITY_DN99211_c0_g1	3.82533231794851	0.000048538352269648	0.010572661833652
TRINITY_DN992072_c1_g2	2.1816888412958	0.00013847434281788	0.0209957242785857
TRINITY_DN991660_c0_g1	5.70648201988662	0.0000489405513700059	0.010619774306494
TRINITY_DN990206_c1_g1	3.31988212711272	0.0000564731743845763	0.01166707188773
TRINITY_DN990013_c5_g1	7.46785947242725	0.0000055540551248547	0.00229487933399376
TRINITY_DN989147_c0_g1	6.55852439772817	6.5075809881908E-09	0.00001414306787267
TRINITY_DN988564_c0_g1	2.91306949214959	2.21791608454828E-06	0.00117240188363586
TRINITY_DN988460_c0_g2	2.73715618912817	0.0000286033908999006	0.00741850533516674
TRINITY_DN988313_c0_g1	6.3237068040733	2.66886779882919E-07	0.00023682340925269
TRINITY_DN987574_c0_g1	3.11356389586811	0.0000259701125014187	0.00692013397772496
TRINITY_DN987550_c1_g1	6.56358093353253	0.0000152935924829781	0.00480922008726516
TRINITY_DN9875_c0_g1	6.85683590133337	5.30233507620406E-09	0.00001211551750907
TRINITY_DN987365_c0_g1	2.32422605835822	0.000439049049599763	0.0426525190553882
TRINITY_DN985388_c0_g1	6.27622123922281	4.83313459200202E-07	0.000366053977024183
TRINITY_DN985287_c1_g1	6.28371404974562	0.0000367069359574926	0.00874440132547371
TRINITY_DN985167_c5_g1	2.53707219237499	0.0000993588441863154	0.0169424624951552
TRINITY_DN985144_c0_g1	2.41554404294924	0.000124734294073443	0.0195883421237232
TRINITY_DN983576_c0_g1	3.80922488093955	0.0000417343284628978	0.00956953702739727
TRINITY_DN983432_c1_g1	6.39702767306179	0.0000110644759093277	0.00382186902256375
TRINITY_DN982782_c0_g1	3.08624501184751	0.000533853677106489	0.0482716114352078
TRINITY_DN982238_c0_g1	7.04225647027422	9.00552156002596E-06	0.00326879689171814
TRINITY_DN982005_c1_g1	6.03144063314231	0.000168546145069513	0.0236632266488495
TRINITY_DN981292_c0_g1	3.74391960070662	0.000091114207687206	0.0159682081187399
TRINITY_DN981134_c0_g1	2.82595326734613	0.000298098297475136	0.0336280781946599
TRINITY_DN980541_c0_g1	3.68084851180523	3.36493184482366E-06	0.00162895495116766
TRINITY_DN980411_c0_g2	5.49496517608591	8.28968025731138E-06	0.00308383624051273
TRINITY_DN980319_c0_g1	4.97210920615356	4.37271010114977E-06	0.00197068643363336
TRINITY_DN98031_c0_g1	6.60009949204557	0.0000105634800616966	0.00369066026485827
TRINITY_DN979392_c0_g1	2.66628846428593	1.17128483354965E-06	0.0007204079589693
TRINITY_DN979373_c1_g1	2.68645299619266	0.0000047333029005101	0.00207189906695241
TRINITY_DN978479_c0_g1	3.27874396000817	0.000272396846964338	0.0317961916476472
TRINITY_DN978065_c1_g1	6.79616451971695	5.61683595150839E-06	0.00231075900478039
TRINITY_DN97792_c0_g1	5.76439061671376	0.000471269152361163	0.0445059614381532
TRINITY_DN977481_c0_g1	3.70801189298452	0.000419222205119549	0.0414764055148674
TRINITY_DN977_c0_g1	2.40521442156645	0.000501198020191045	0.0463271603663158
TRINITY_DN976443_c0_g1	2.44460495838753	8.85275039197463E-06	0.00322873160105962
TRINITY_DN976432_c1_g1	2.12879016614049	0.000338379238489571	0.0365207766366112
TRINITY_DN975980_c0_g1	2.33642530971566	0.0000324636079513102	0.00806826718876276
TRINITY_DN975012_c0_g1	3.24612608400539	2.94959440995865E-06	0.00147799259892345
TRINITY_DN97400_c0_g1	6.91034997438627	2.92208712963196E-08	0.00004528578284317
TRINITY_DN973997_c0_g1	6.11755009730051	8.87793294001516E-07	0.000591415279648928
TRINITY_DN973795_c0_g1	2.49529001958115	0.0000019409948301609	0.00105652097668377
TRINITY_DN973429_c0_g1	7.14021840364177	2.33050382335554E-07	0.000212577301642236
TRINITY_DN972672_c0_g1	2.42774133648759	0.000238812260710651	0.0294400694355648
TRINITY_DN972411_c0_g1	2.27236480151381	0.000468332472737777	0.0443477662767284
TRINITY_DN971979_c0_g1	6.52752524843071	5.38063950632817E-07	0.000393422029874864
TRINITY_DN971859_c0_g1	4.14396165150318	1.16789718737293E-06	0.000720263157710098
TRINITY_DN971351_c0_g1	6.62163112163315	1.06752063936435E-07	0.000121053131995493
TRINITY_DN97118_c0_g1	6.06996083498138	3.20587308654881E-07	0.00026637191455923
TRINITY_DN970894_c0_g1	4.5640926190744	1.73100309078383E-07	0.000174624203190093
TRINITY_DN969660_c1_g1	2.8735003645963	6.12139142764801E-06	0.00246033634629552
TRINITY_DN969470_c1_g1	3.66389826381186	0.000239610563504904	0.0295066430059226
TRINITY_DN969216_c0_g1	2.21278504675722	0.000233521429108571	0.0290204289368178
TRINITY_DN968792_c0_g1	2.79374401113422	0.000053148379631874	0.0112237392380826
TRINITY_DN967592_c0_g2	4.43516394547314	0.000026783601541073	0.00707765185563567
TRINITY_DN967492_c0_g1	5.30381710802427	0.000431901572540858	0.0421919272835189
TRINITY_DN967376_c0_g1	2.49092514148683	0.0000258545541665718	0.00690374235430623
TRINITY_DN967098_c0_g1	4.96162397880708	0.000026972085540603	0.00711658165532858
TRINITY_DN967050_c0_g1	5.87082664272313	0.000177950608452201	0.0245072062878893
TRINITY_DN966797_c1_g1	6.24761206882007	3.01169199767804E-07	0.000255892036757369
TRINITY_DN965925_c1_g1	2.77855226063314	0.0000343542749008261	0.00840241443461961
TRINITY_DN965556_c0_g1	3.11537524378555	4.2059618887762E-07	0.000328559677201378
TRINITY_DN964857_c0_g1	3.89991470981092	0.000553107957197586	0.049252030657089
TRINITY_DN964033_c0_g1	4.71111546806166	0.000172518527861874	0.0240330050577807
TRINITY_DN962891_c0_g1	4.01943041054061	2.84391538505164E-06	0.00143447594258717
TRINITY_DN962747_c2_g1	2.1273793819787	0.000274607087676549	0.031956237276071
TRINITY_DN96273_c0_g1	3.80835594573311	5.19878060962571E-07	0.000385100153242779
TRINITY_DN962420_c0_g1	5.11286321366082	8.29713479725453E-07	0.00056007253127441
TRINITY_DN962203_c0_g1	2.17915212853496	0.000384749625285413	0.0394759680646454
TRINITY_DN961959_c1_g1	4.46775860743338	5.15815063328419E-06	0.00219568836758678
TRINITY_DN961455_c2_g1	2.74671874537561	0.000539773226519859	0.048643243392005
TRINITY_DN961148_c2_g1	3.04807885006164	0.0000359895074079559	0.00865240639000103
TRINITY_DN960004_c0_g1	4.51456783390571	0.000224722888988468	0.0283689678433873
TRINITY_DN959775_c0_g1	2.94251487415661	6.64815535941373E-06	0.00262586622418994
TRINITY_DN959697_c0_g1	2.14299812242379	0.000152375487764332	0.022190493754763
TRINITY_DN95954_c0_g1	2.95179201087008	0.000140858110605857	0.0212233650674412
TRINITY_DN95769_c0_g1	5.10657996402727	1.1033349471515E-09	3.72878914182992E-06
TRINITY_DN956914_c0_g1	2.003768579221	0.000291055175147648	0.0331114569032546
TRINITY_DN956277_c1_g1	6.24651257518777	0.000100215562494939	0.0170417482277855
TRINITY_DN955220_c0_g1	4.37297953871242	5.39133587923262E-07	0.000393574409070089
TRINITY_DN954232_c1_g1	2.20249280461795	0.0000880087877503548	0.0156275872797739
TRINITY_DN953670_c0_g1	4.88282498882031	0.0000203647833605227	0.00588271910136446
TRINITY_DN953439_c0_g1	2.56379883793428	6.95320503071257E-07	0.000485861049017626
TRINITY_DN952856_c0_g1	3.07594188442813	0.0000072451575066461	0.00279405066552505
TRINITY_DN952795_c2_g1	5.84658338840226	0.0000176921170359671	0.00532263672154874
TRINITY_DN95274_c0_g1	3.86753240046085	0.0000911993820185894	0.0159682081187399
TRINITY_DN952523_c0_g1	5.35774600302102	0.0000103959458826246	0.00364886522043691
TRINITY_DN952283_c0_g1	2.92597600880658	0.00033106859211953	0.0359967315538547
TRINITY_DN951826_c0_g1	7.14602636265084	8.87303544733986E-10	3.17212023142952E-06
TRINITY_DN950773_c0_g1	2.26223812384105	0.0000433418604736195	0.00978592397930752
TRINITY_DN950542_c1_g1	3.33630976815024	0.0000250938299825661	0.00677751506476129
TRINITY_DN950520_c0_g1	2.52331479198465	0.00019703472511928	0.0261675399485061
TRINITY_DN950228_c2_g1	2.37174501695586	0.000114101820377505	0.0184577567046637
TRINITY_DN948890_c0_g1	5.91791297582418	5.41403822502218E-09	0.0000122482698038437
TRINITY_DN948803_c0_g1	4.46938054176884	0.000102971684996892	0.0173422412087821
TRINITY_DN948449_c0_g1	3.86179529043693	0.000092192366406506	0.0160743247384114
TRINITY_DN948438_c0_g1	3.14146178288453	6.31840625783354E-06	0.00252742419083202
TRINITY_DN947826_c0_g1	7.33088272102593	3.49531503878787E-06	0.00167083371228618
TRINITY_DN947823_c0_g1	4.56037386598001	1.55613674319813E-10	8.6723880243979E-07
TRINITY_DN946784_c0_g1	4.1725052771613	0.0000580703021224193	0.0118511742284155
TRINITY_DN94626_c0_g1	6.80903024778338	3.71779375639173E-07	0.00029806791809578
TRINITY_DN945244_c0_g1	4.86142727152882	3.87181520341013E-07	0.000308791114515879
TRINITY_DN944771_c0_g1	6.23187999183285	0.0000636405120351217	0.0125954743672179
TRINITY_DN944742_c0_g1	5.31151841140626	0.000013292668613797	0.00435766861153648
TRINITY_DN944252_c0_g1	5.95690051300814	1.77148827498434E-06	0.000996981384000671
TRINITY_DN943800_c0_g1	6.80524063092735	8.51704651962475E-06	0.00314478162211752
TRINITY_DN943410_c0_g1	6.5150693972919	5.8748852998946E-07	0.000420148995841664
TRINITY_DN942459_c0_g1	2.26181922160582	0.000317304252648834	0.0349998155465811
TRINITY_DN942147_c1_g1	3.24861235649502	0.000277786609863794	0.0321055000678896
TRINITY_DN941596_c0_g1	2.71783896212079	0.000485601802410031	0.0453441349570403
TRINITY_DN941138_c0_g1	5.29366822933158	0.000115640038956229	0.018620898563259
TRINITY_DN940968_c0_g1	5.71999908789796	0.000108087640005951	0.0178642873168317
TRINITY_DN940566_c0_g1	6.14336747309899	0.0000760297010888905	0.0141231060161116
TRINITY_DN939961_c0_g1	4.16818524417279	0.000089271217552773	0.0157634757214091
TRINITY_DN939403_c0_g1	5.20967038245148	1.43259608298974E-06	0.000845838783944852
TRINITY_DN938932_c0_g1	4.97082941345602	0.0000016336735861092	0.000934379505342766
TRINITY_DN938044_c0_g1	5.02743371719015	0.000275508801048306	0.0320012131712977
TRINITY_DN93790_c0_g1	2.0648141498661	0.0000589047252631678	0.0119585751170877
TRINITY_DN937352_c2_g1	2.03754975578559	0.00014072029327194	0.0212233650674412
TRINITY_DN936191_c1_g1	4.34380102354521	0.000243298362469528	0.0297682549044778
TRINITY_DN936115_c0_g1	6.23668206182624	1.41087036869605E-06	0.000834089040167751
TRINITY_DN936_c0_g1	4.66034419558456	0.000114914592047441	0.0185302009846774
TRINITY_DN935774_c1_g1	3.43985173452354	0.000168135831566313	0.0236632266488495
TRINITY_DN935651_c0_g1	5.32213801461789	7.70514178990572E-06	0.00291360577688348
TRINITY_DN935569_c0_g1	2.61159521508383	0.000353714592119904	0.0375478104584647
TRINITY_DN934625_c1_g1	5.77467350119305	3.31546890014317E-07	0.000273489079736215
TRINITY_DN934504_c0_g1	5.73457731001876	0.000346258618751538	0.0370662997577953
TRINITY_DN933351_c0_g1	3.97762400809628	0.000172687989862197	0.0240330050577807
TRINITY_DN933000_c1_g2	4.28049325558809	0.000227422933471965	0.0285913484240678
TRINITY_DN932599_c0_g1	2.21123327468993	0.0000485705850195123	0.0105746424520709
TRINITY_DN932405_c0_g1	2.50666604866467	0.000475305642330982	0.0447323299055361
TRINITY_DN931953_c2_g1	5.45868738575441	0.000021758213456797	0.00615299656633337
TRINITY_DN931536_c1_g1	5.90399094415419	0.000196548420690431	0.0261394189515272
TRINITY_DN931487_c0_g1	2.63390577654806	0.0000812872917734914	0.0148470491178994
TRINITY_DN931047_c1_g1	3.43137376564631	0.0000207242562119367	0.00595269415322472
TRINITY_DN931043_c0_g1	2.36079174704644	0.000504324144138963	0.0464470137004789
TRINITY_DN929920_c0_g1	4.35419907606207	0.0000638082599117132	0.0126232073941706
TRINITY_DN929537_c0_g1	5.52979364591195	5.66597130118104E-07	0.00040776077054868
TRINITY_DN929263_c0_g1	7.30040141736168	8.77835377708336E-08	0.000104741575349393
TRINITY_DN928609_c0_g1	2.70305244431768	0.0000099791283091286	0.00353514875017989
TRINITY_DN927735_c0_g1	2.13623588354945	0.000270576988288014	0.0316727553083409
TRINITY_DN927720_c2_g1	7.40287386114233	0.0000100033313279346	0.00354097782872982
TRINITY_DN927383_c0_g1	2.03122318244575	0.000194884009625314	0.0260104129061486
TRINITY_DN926803_c0_g1	4.07715490467859	0.000103555985184448	0.0174112739357875
TRINITY_DN926256_c0_g1	4.05519380390452	0.0000370553800998573	0.00880138463673264
TRINITY_DN925925_c6_g1	2.06397847610548	0.00050663209296508	0.0465750929189149
TRINITY_DN925879_c1_g1	2.883703913272	0.000319006933269482	0.0351159730315917
TRINITY_DN925321_c1_g1	2.69895727867298	0.0000853917905668966	0.0153452707776583
TRINITY_DN92527_c0_g1	4.68236828488572	0.000206128178911321	0.0269082695266017
TRINITY_DN925140_c0_g1	4.17829293467605	0.000312864900669244	0.03465232797553
TRINITY_DN925123_c0_g1	2.31777411307788	0.000257210692069017	0.0307457000622433
TRINITY_DN924972_c0_g1	3.7301158318717	0.0000915413499990406	0.0160035571742011
TRINITY_DN924939_c4_g1	3.30410221131867	1.99606775556744E-07	0.000191634246109507
TRINITY_DN923655_c0_g1	4.30413593083463	0.000302403675544865	0.0339294993567142
TRINITY_DN922865_c1_g1	4.10942943135602	0.0000363226988600256	0.00868150497209486
TRINITY_DN922272_c0_g1	6.21677969604395	1.35092212732515E-17	1.54338800280517E-12
TRINITY_DN922265_c0_g1	5.85583771937118	1.7987317413118E-07	0.000179475725108864
TRINITY_DN9220_c0_g1	5.05675530518636	7.79242362179207E-06	0.00294058140881545
TRINITY_DN921523_c0_g1	2.42970543749147	8.56886981876608E-06	0.00315741467298306
TRINITY_DN920381_c0_g1	6.81048512110095	0.0000897245730496154	0.0158290629520191
TRINITY_DN920337_c0_g1	6.4708729401406	0.0000223536301096649	0.00625229370718355
TRINITY_DN919336_c1_g1	4.2260985402461	2.22533116211528E-07	0.000205444371133887
TRINITY_DN917765_c1_g1	4.70096718446963	0.000114487248417209	0.0185004592219532
TRINITY_DN916019_c0_g1	5.94094042027955	3.06597952565506E-06	0.00152173228509704
TRINITY_DN915936_c1_g1	3.79886296819086	0.000553072407868098	0.049252030657089
TRINITY_DN915903_c0_g1	2.15024465742801	0.000386554771490583	0.0395938935838274
TRINITY_DN915616_c0_g1	2.89295199785717	0.000287899328779794	0.0328834137616647
TRINITY_DN915461_c0_g1	2.41390650459701	0.0000082464841476409	0.00307302965356063
TRINITY_DN914274_c0_g1	2.17985307916417	0.000104221675397719	0.0174277958509575
TRINITY_DN914176_c0_g1	3.56278889877236	0.000202037551676329	0.0266000393735126
TRINITY_DN913934_c0_g1	6.36204012947407	0.0000860488534445084	0.0154088140430639
TRINITY_DN913633_c0_g1	5.57191221029793	0.0000290782243188747	0.00750329724073829
TRINITY_DN911948_c0_g1	2.52714681543268	0.000461012583867629	0.0439276936356339
TRINITY_DN911865_c0_g1	2.1097235025809	0.0000282024175589813	0.00734368455580841
TRINITY_DN911853_c0_g1	2.45823035854799	0.00031156750203572	0.0345421178118146
TRINITY_DN911154_c2_g1	3.65561546898548	0.000287704787240809	0.0328834137616647
TRINITY_DN910503_c1_g1	6.69407547997812	0.0000262096411518703	0.00697176454639751
TRINITY_DN910321_c0_g1	3.4476039031959	0.0000999199025179991	0.017019081778567
TRINITY_DN910200_c0_g1	6.59793420544976	1.77314252569893E-08	0.000030693365777807
TRINITY_DN909560_c0_g1	3.86318004842303	0.0000100935253469926	0.00356462129928243
TRINITY_DN908092_c0_g1	3.91403530887491	0.000224930646389593	0.0283873532814933
TRINITY_DN90765_c0_g1	2.72052887836049	0.0000212591040392789	0.00605305634685481
TRINITY_DN905741_c0_g1	3.05829721230622	0.000141039957378942	0.0212367604753502
TRINITY_DN905608_c0_g1	3.11352363945253	0.0000511932857884933	0.0109500157908059
TRINITY_DN904969_c0_g1	5.69825492223876	0.000291321687457802	0.0331252837292774
TRINITY_DN903871_c4_g1	2.27746266314687	2.28879967985162E-08	0.0000375338311862434
TRINITY_DN903621_c0_g1	2.52213627066273	0.0000279817450400486	0.0073195888393599
TRINITY_DN903382_c0_g2	4.101444613926	0.000138302439786615	0.0209766197654184
TRINITY_DN90263_c0_g1	4.47215286305607	0.000494971261180063	0.0459187833341768
TRINITY_DN902137_c1_g1	5.78903650514395	0.0000298831182693365	0.00765054703174654
TRINITY_DN899441_c0_g1	3.54775977401078	0.0000702074310912816	0.0133906316859527
TRINITY_DN898933_c0_g1	2.99849408976834	0.000441597865713536	0.042800620457412
TRINITY_DN897532_c0_g1	6.39114626273952	0.000503405898870034	0.0463998497202136
TRINITY_DN897343_c0_g1	3.49281354819922	0.000413847757709782	0.0411763161706795
TRINITY_DN896010_c0_g1	6.78449383864335	6.96094504705323E-06	0.0027119082311703
TRINITY_DN895446_c0_g1	7.38109908527815	1.13405548386111E-06	0.00070414367861239
TRINITY_DN895304_c0_g1	5.94588282124531	1.02654182519655E-06	0.00065086696121478
TRINITY_DN894940_c0_g1	3.77848592663812	0.000220055662710663	0.0280275354489466
TRINITY_DN894889_c0_g1	2.29010683250111	0.000145742260455603	0.02161767471241
TRINITY_DN894445_c0_g1	2.79102317863376	0.000130778032789347	0.0202110218628131
TRINITY_DN893748_c0_g1	2.40743588872652	0.000016956578698544	0.00517260015143885
TRINITY_DN893318_c0_g1	7.27061469197616	0.0000253067506666561	0.00680341867957618
TRINITY_DN892888_c0_g1	6.95026506155413	1.8885643128883E-07	0.000183479960153185
TRINITY_DN892289_c0_g1	5.49631554587075	0.000225351885060947	0.0284091330345467
TRINITY_DN892151_c1_g1	3.43821594140019	0.000555880838853073	0.0493839177266306
TRINITY_DN892115_c0_g1	3.78359002688118	0.0000886226165903628	0.0156855635644444
TRINITY_DN891522_c0_g1	2.14387598543961	0.000244580560386603	0.029861175829536
TRINITY_DN890775_c0_g1	2.19696310419395	0.0000567900454601218	0.0117076759247533
TRINITY_DN890032_c0_g1	2.88638407889851	2.34230348801724E-07	0.000213228005255383
TRINITY_DN889591_c0_g1	4.30483158302461	0.0000158934597646878	0.00494762969410432
TRINITY_DN888766_c0_g1	3.28790156307936	0.0000414949231864786	0.00954817822615433
TRINITY_DN888329_c0_g1	3.95467670408748	6.06560035544114E-06	0.0024415498425759
TRINITY_DN887712_c0_g1	2.03215330835834	0.000232633985260053	0.0289517809520755
TRINITY_DN887120_c0_g1	4.42053987183739	0.000403823954931621	0.0404610176532102
TRINITY_DN88649_c0_g1	2.57827823594208	0.000176226698811011	0.0243445233947656
TRINITY_DN886483_c0_g1	2.32685510451343	0.000213680114831674	0.0275689577404565
TRINITY_DN88644_c0_g1	4.19974086568364	0.0000155482313060641	0.00486327223495382
TRINITY_DN886238_c0_g1	2.12480118404152	0.000144406081705861	0.0215107199058524
TRINITY_DN886097_c0_g1	2.89682346695542	0.00055564461208324	0.0493828129763257
TRINITY_DN884827_c0_g1	5.03239923913487	0.0000221913040223843	0.00622720967753054
TRINITY_DN883840_c0_g1	3.61988275207485	1.15841408942481E-10	7.05841783864086E-07
TRINITY_DN883767_c0_g1	2.49866006371826	0.000541765846711798	0.0487747223713813
TRINITY_DN883588_c0_g1	3.9753582957992	0.0000311006009702327	0.00785660665350178
TRINITY_DN883524_c0_g1	2.91314342370405	4.63328137866959E-07	0.000354665660079641
TRINITY_DN883268_c1_g1	4.01054449427473	0.0000420971452567835	0.00960474452268546
TRINITY_DN883175_c1_g1	4.32083470715646	0.0000115131646267121	0.00391471583067849
TRINITY_DN882788_c0_g1	6.39885967288697	5.81276292126189E-07	0.000417667122934218
TRINITY_DN882566_c0_g1	5.78694000251083	0.0000798489751609578	0.0146268301494988
TRINITY_DN882441_c0_g1	2.47761068965789	0.000316342715041787	0.0349274763618063
TRINITY_DN882408_c0_g1	2.85761952419531	0.000333447296971428	0.0362123130580748
TRINITY_DN880992_c0_g1	4.27341603779032	0.0000540132679064658	0.0113330648641139
TRINITY_DN87975_c0_g1	2.02146945058791	0.000265621847546943	0.0313335046119728
TRINITY_DN87922_c0_g1	4.04871174639609	1.60386315864603E-12	2.15572416806862E-08
TRINITY_DN878931_c0_g1	2.46132273135115	0.0000316560270436889	0.00795295463806558
TRINITY_DN878764_c0_g1	5.92161124948418	0.000419874077573027	0.0415319080004204
TRINITY_DN877779_c0_g1	2.04480987209537	0.000200038183033417	0.0264205344474205
TRINITY_DN876870_c0_g1	4.24101455706509	0.000225148552498079	0.0283991682884328
TRINITY_DN87665_c0_g1	2.00147025336025	0.000199317976061051	0.0263626500325887
TRINITY_DN876559_c0_g1	5.83294942736603	0.000375006790629888	0.0389396962591164
TRINITY_DN876507_c0_g1	4.73940881618061	0.0000012084061398058	0.000738271530772155
TRINITY_DN876453_c0_g1	3.86318946256022	2.93099927383345E-06	0.00147028704297541
TRINITY_DN876233_c0_g1	2.0168574835325	0.000298341302067391	0.0336471853280289
TRINITY_DN875973_c0_g1	4.85755805550274	4.80880526918665E-08	0.0000648249646712409
TRINITY_DN875017_c0_g1	2.14712391161781	0.0000437611738741601	0.00983621594847849
TRINITY_DN874949_c0_g1	6.01994220723974	0.000232964240010401	0.0289849883239513
TRINITY_DN874741_c1_g1	2.6355960380646	0.000226886971296811	0.0285553905918445
TRINITY_DN874682_c0_g1	2.09374639920764	0.000350502195866712	0.0373195008119145
TRINITY_DN874218_c0_g1	6.61328003328299	0.0000465348097824497	0.010268396742087
TRINITY_DN873995_c0_g1	7.33933502552981	4.59365624520818E-10	1.98042054734453E-06
TRINITY_DN873259_c0_g1	6.29230249403953	0.0000511958774534373	0.0109500157908059
TRINITY_DN872987_c2_g1	6.05769345983221	9.6803402175988E-07	0.000628380584568187
TRINITY_DN871648_c0_g1	5.54025912368779	0.000302215475338019	0.0339250419169174
TRINITY_DN871573_c2_g1	7.39251068769323	0.000497620393242139	0.0460896936090269
TRINITY_DN871327_c0_g1	2.46682678234886	3.14477667858113E-07	0.000263692698126869
TRINITY_DN871296_c0_g1	3.16892176410523	0.0000203532430478722	0.00588271910136446
TRINITY_DN869459_c0_g1	2.89928060265995	0.000298032531754928	0.0336280781946599
TRINITY_DN869342_c0_g1	3.1523586991121	0.000413748675313429	0.0411755617670151
TRINITY_DN868224_c0_g1	2.19465126887894	0.000104650042181396	0.0174624184968774
TRINITY_DN867357_c0_g1	4.0671903823389	0.0000683884478671318	0.0131534932718455
TRINITY_DN866979_c0_g1	3.9774528774881	1.29299513663829E-06	0.000776789836346418
TRINITY_DN865938_c0_g1	2.98228936806338	0.0000111145896761835	0.00383049329331805
TRINITY_DN865847_c0_g1	2.32059622148769	0.000010436490962396	0.00366028482879771
TRINITY_DN864844_c0_g1	5.28442909815027	0.000334242450354016	0.0362641948961019
TRINITY_DN864833_c0_g1	2.15765676883673	3.38336616434339E-06	0.00163441621216803
TRINITY_DN864297_c0_g1	3.91651048019003	0.0000543337377888826	0.0113710404218243
TRINITY_DN863557_c1_g1	3.34093298707577	0.0000427277388704119	0.00969905948884002
TRINITY_DN86327_c0_g1	5.86269319762187	6.46736940555545E-06	0.00256456828889497
TRINITY_DN863267_c0_g1	3.18150872030969	0.0000282538893889517	0.00735137338353524
TRINITY_DN863081_c1_g1	2.19424129030956	0.000396284445571015	0.040071162314964
TRINITY_DN862984_c0_g1	2.95520004118837	0.000325221939489851	0.0356074831219556
TRINITY_DN861844_c0_g1	3.0178545729544	0.000289353247855242	0.0330043605498267
TRINITY_DN860576_c0_g1	5.74447801994693	0.0000577413546011397	0.011829383420511
TRINITY_DN860408_c0_g1	6.09678828586935	0.0000572522409869546	0.0117694948736601
TRINITY_DN859929_c0_g1	3.12353862029953	1.01906094906111E-07	0.000117523777896439
TRINITY_DN858536_c0_g1	5.26643826828444	0.0000501478441485643	0.0107946128128894
TRINITY_DN858433_c0_g1	2.16642820332881	0.000265847581459454	0.0313439511238372
TRINITY_DN858420_c0_g1	2.63179496229632	0.000198314986158863	0.0262384391704593
TRINITY_DN858215_c0_g1	2.83536630676224	0.000307306679190492	0.0342388967393991
TRINITY_DN858178_c0_g1	2.64490822415927	0.000505946245784217	0.0465494992889949
TRINITY_DN858177_c0_g1	2.55330239675077	0.000363510221005552	0.038241208304992
TRINITY_DN857360_c0_g1	6.17141189170824	0.000294612569068563	0.0333666440429999
TRINITY_DN856272_c0_g1	3.9617323070098	0.0000124248816200581	0.00414454146115848
TRINITY_DN855000_c0_g1	6.0168931917692	1.36447590776851E-06	0.000811648403048513
TRINITY_DN854111_c0_g1	6.81617728665159	2.10584590656393E-08	0.0000349944112417759
TRINITY_DN853524_c0_g1	2.42394132334049	0.0000769678919971432	0.0142575610166155
TRINITY_DN853409_c0_g1	4.37902272350453	0.000389112862106438	0.0397352206981845
TRINITY_DN853385_c1_g1	6.0123876867948	9.14467836510183E-07	0.000603031497360917
TRINITY_DN853288_c0_g1	5.07319486823667	0.000050629403539578	0.0108777761470356
TRINITY_DN852575_c0_g1	2.66462121378159	0.0000621906423622142	0.0124106450968662
TRINITY_DN851515_c0_g1	2.41797505478867	0.000263211342720135	0.0311536972512275
TRINITY_DN850695_c1_g1	2.9849164774177	0.0000430467324124927	0.00972977743728355
TRINITY_DN850464_c0_g1	6.94374281524267	2.68881264841929E-08	0.0000425174780130047
TRINITY_DN850416_c0_g1	3.9956122162417	0.000100588641712213	0.0170693658369034
TRINITY_DN850076_c0_g1	3.5469152426363	0.000147997661624615	0.0217771741844245
TRINITY_DN849211_c0_g1	4.37139493617237	0.000438177980457336	0.0426137644037533
TRINITY_DN849201_c0_g1	5.94213676830461	0.000114869254064215	0.0185294284067411
TRINITY_DN849085_c2_g1	3.3068093552256	0.000229964008342856	0.0287552523377643
TRINITY_DN848598_c0_g1	4.50733107613811	8.77427505821075E-06	0.00320779072824129
TRINITY_DN848488_c0_g1	3.41523776242894	0.000258523415922232	0.0308304015645796
TRINITY_DN848261_c0_g1	5.2657312372406	0.0000563663322736604	0.011655537309084
TRINITY_DN84732_c0_g1	6.77987125249169	1.44523238828311E-06	0.000849490148564107
TRINITY_DN84730_c0_g1	5.63227987313843	5.81435192366434E-11	4.36227669444416E-07
TRINITY_DN846458_c0_g1	5.06708719716598	0.0000301100607255321	0.00769616084467576
TRINITY_DN846326_c0_g1	3.56881095696315	0.0000469309051259084	0.0103308576453172
TRINITY_DN84599_c0_g1	2.20946250785436	2.70516434941318E-06	0.00137511417765254
TRINITY_DN845811_c0_g1	3.11622061527515	0.000150451817916331	0.0219803949379629
TRINITY_DN845411_c1_g1	3.93473091047558	0.000396924512705967	0.0401038556737729
TRINITY_DN844838_c0_g1	4.36501284485327	0.0000725591499511518	0.0136567795790267
TRINITY_DN844693_c0_g1	7.84543261476831	2.11988495991324E-10	1.08849661579869E-06
TRINITY_DN844129_c0_g1	2.19048889103568	0.0000115668376286063	0.0039242063802684
TRINITY_DN844095_c0_g1	5.52413512422056	0.000399687979099398	0.040277023173725
TRINITY_DN844052_c1_g1	2.49553173598505	0.000117160763829699	0.0187797485587536
TRINITY_DN843946_c3_g1	4.36921708478671	3.39526782809665E-07	0.000278063916527999
TRINITY_DN843190_c0_g1	6.8846130131039	1.59832910684149E-07	0.000164138701545456
TRINITY_DN842955_c1_g1	4.9190897275548	0.0000307734014336651	0.0078171624093206
TRINITY_DN842490_c0_g1	3.7610473836691	0.0000742498359418103	0.0138948747040852
TRINITY_DN842454_c0_g1	2.58039679249323	1.10078437860019E-07	0.000123598341918365
TRINITY_DN842078_c0_g1	4.01182701788359	0.0000464468081252981	0.0102539294451999
TRINITY_DN841873_c1_g1	2.83771311655658	0.000128584023104935	0.0200209047872839
TRINITY_DN841755_c0_g1	2.49083869453651	0.000220981596348861	0.0281219542612846
TRINITY_DN841741_c0_g1	5.74784190443993	0.0000911504011977653	0.0159682081187399
TRINITY_DN840927_c0_g1	2.41557987390252	0.000194248368926276	0.0259634903828257
TRINITY_DN839571_c1_g1	2.76204234285171	0.00023172482708024	0.0288858334090956
TRINITY_DN838392_c0_g1	2.52727277427535	0.000545978561282977	0.0489130858191697
TRINITY_DN8381_c0_g1	4.07078683417102	2.38379484968273E-09	6.61110243341796E-06
TRINITY_DN837411_c0_g1	3.51753969328677	5.54713858437701E-06	0.00229409571710161
TRINITY_DN837364_c0_g1	4.22528557849505	0.0000891493658625476	0.0157480442237317
TRINITY_DN836839_c0_g1	2.24358591713649	0.000421038924094271	0.0415841227240096
TRINITY_DN836820_c3_g1	4.94645453804118	8.32496535140326E-07	0.000561121705081237
TRINITY_DN835972_c0_g1	7.08856737238776	1.54269132918521E-08	0.0000282962877216717
TRINITY_DN835921_c0_g1	4.84357797041759	0.0000226215175140011	0.00628901665234548
TRINITY_DN83582_c0_g1	6.30399385983664	0.0000033277187831788	0.00161779526732693
TRINITY_DN835201_c0_g1	3.91893121598227	0.000355185964780353	0.0376602607130032
TRINITY_DN834760_c0_g1	3.01551415876544	0.0000273622860040252	0.00719728180445166
TRINITY_DN83424_c0_g1	7.45164744863679	2.54215848499623E-09	6.85111284771256E-06
TRINITY_DN833817_c2_g1	2.11513091328055	0.0000796884038928438	0.014617841869782
TRINITY_DN833641_c0_g1	2.76788787549742	1.88662247323096E-07	0.000183479960153185
TRINITY_DN833167_c0_g1	6.05760109280066	0.000309514678389883	0.0343979800214095
TRINITY_DN833025_c0_g1	2.28923060529731	0.0000492896904739102	0.0106744986797869
TRINITY_DN831778_c0_g1	3.51565798945919	0.000423702196616962	0.0417599468300886
TRINITY_DN831580_c0_g1	6.23524346433964	0.000131380262449558	0.0202561414899792
TRINITY_DN830794_c1_g1	7.10832734909184	6.48097777945006E-10	2.55321471851321E-06
TRINITY_DN830676_c1_g1	6.5964027769062	7.6861247430322E-08	0.0000946756542875687
TRINITY_DN830250_c0_g2	2.80283379210581	0.000159641633669756	0.0228737445714961
TRINITY_DN829128_c0_g1	2.19878039711286	0.000481848838187628	0.0451135293721958
TRINITY_DN828723_c1_g1	3.13295492706838	7.89717670411458E-06	0.00297030040136619
TRINITY_DN828255_c2_g1	4.76191630539121	1.86439868340012E-07	0.00018283429732396
TRINITY_DN827921_c1_g1	3.89586898571697	0.000140669415567054	0.0212233650674412
TRINITY_DN827798_c0_g1	3.57272292240636	0.0000945200578960223	0.016349179491971
TRINITY_DN827145_c0_g1	2.41453169675835	0.00018380546795648	0.0249693499377217
TRINITY_DN82691_c0_g1	3.31368877761867	0.000409226103288918	0.0408678799147282
TRINITY_DN826206_c1_g1	2.43209677382304	0.000154074659860019	0.0223595651508765
TRINITY_DN825019_c1_g1	3.04843978832078	0.000443778776085563	0.0429118864421899
TRINITY_DN824431_c0_g1	5.54615564803629	5.95256806675293E-06	0.00241371089235962
TRINITY_DN823902_c0_g1	2.85558392951584	2.07170813032087E-07	0.000195436753354947
TRINITY_DN822822_c0_g1	5.33833396683375	3.21273380360724E-06	0.00158510721687506
TRINITY_DN822802_c0_g1	7.25564885065629	0.0000135102431909078	0.00439431958386232
TRINITY_DN821886_c0_g1	6.54198102571446	1.12114750624547E-07	0.000124963647947343
TRINITY_DN821102_c0_g1	4.40095855779945	0.0000408302223089807	0.00946672837774554
TRINITY_DN82068_c0_g1	2.78566415164783	0.000184140482057734	0.0250074266313817
TRINITY_DN820214_c0_g1	5.71680048919861	2.47105827470839E-08	0.0000397621119310717
TRINITY_DN81993_c0_g1	2.79046857272507	0.0000144664131274481	0.0046230832953825
TRINITY_DN81985_c0_g1	3.33706297512473	0.0000112192167320741	0.00384645031277222
TRINITY_DN819470_c1_g1	3.21481762872529	3.43568032830193E-09	8.53296022755457E-06
TRINITY_DN818592_c0_g1	7.06979876911974	8.88494642360366E-10	3.17212023142952E-06
TRINITY_DN818226_c0_g1	6.98683590288657	1.14179056769166E-07	0.00012664674464764
TRINITY_DN816892_c0_g1	6.68844893644606	0.000028813628040684	0.0074628222934128
TRINITY_DN81679_c0_g1	3.32221532304624	0.0000249445802342675	0.00675318354982075
TRINITY_DN815954_c0_g1	3.24214098928254	0.0000240257752875256	0.0065706110096324
TRINITY_DN815169_c0_g1	5.40227109131086	0.0000083534824994091	0.00309857245165582
TRINITY_DN815126_c0_g1	3.55684324752469	0.0000817576374588007	0.0149210300427406
TRINITY_DN814971_c1_g1	2.09336311281389	0.0000586337355326467	0.0119300594539595
TRINITY_DN814775_c0_g1	4.92338119020909	3.16753687759557E-07	0.000264147142813621
TRINITY_DN814512_c0_g1	5.36960967323405	3.21073205343994E-06	0.00158510721687506
TRINITY_DN813919_c0_g1	7.39740008329189	1.86118257237544E-10	0.0000010006330604526
TRINITY_DN813576_c1_g1	2.41301252357888	0.000185968864180375	0.025202811888914
TRINITY_DN812834_c0_g1	3.94928787092228	0.0000352178348419304	0.00852894960717757
TRINITY_DN812468_c0_g1	3.2963233670881	0.000307951140974479	0.0342658816682847
TRINITY_DN811796_c0_g1	2.81809766672145	0.00012298433393894	0.0194404582490793
TRINITY_DN811787_c0_g1	4.52776049899593	0.0000558684638384021	0.0115787834705595
TRINITY_DN811558_c1_g1	3.26861743879686	0.0000353942125673723	0.00855353274073947
TRINITY_DN809419_c0_g1	6.17991326697351	0.0000181312373979869	0.00543328387936474
TRINITY_DN809318_c1_g2	3.14541298781016	0.000217608236797509	0.0278674288420184
TRINITY_DN808014_c0_g1	5.82490368201306	0.000230659166941113	0.0288001287929195
TRINITY_DN807271_c0_g1	5.55648666796646	1.97693962431667E-06	0.00106915702371269
TRINITY_DN806974_c1_g1	4.36780773531894	3.3904190344065E-07	0.000278063916527999
TRINITY_DN806662_c0_g1	3.115012809572	0.000162357967370162	0.0231335036961297
TRINITY_DN806068_c0_g1	3.6897494578028	0.0000680193848417472	0.0131322529108831
TRINITY_DN804007_c0_g1	2.0129922212077	0.000133171589209273	0.020470170941664
TRINITY_DN803857_c0_g1	3.35666789966132	5.22644345962173E-09	0.0000120021203202292
TRINITY_DN803721_c0_g1	4.21013104897289	0.000141684087861738	0.0212986207479981
TRINITY_DN80348_c0_g1	6.45954670407545	0.0001468677649061	0.0217066682318204
TRINITY_DN802871_c0_g1	3.39550770747324	0.000122304891508058	0.0193867040445662
TRINITY_DN80176_c0_g1	6.77224123466647	6.27252785809653E-09	0.0000139149027224069
TRINITY_DN801567_c0_g1	6.20500854861374	4.29441239348175E-06	0.00194822125659594
TRINITY_DN801028_c1_g1	3.21386925118446	0.000278430583692067	0.03216365914567
TRINITY_DN800540_c0_g1	2.34509843620796	0.000243097277792314	0.0297516172425693
TRINITY_DN800366_c0_g1	4.8497301789902	0.0000108862042594502	0.00376883690311942
TRINITY_DN799675_c0_g1	6.4917437398991	0.0000232021890976037	0.00639898732126477
TRINITY_DN798326_c0_g1	5.75809433196776	0.000022798409404517	0.00632964733715153
TRINITY_DN797444_c0_g1	4.3413749244391	0.000264268845283037	0.0312334905969726
TRINITY_DN797372_c1_g1	2.916890833235	0.0000765580448813735	0.0141974082645971
TRINITY_DN796958_c0_g2	2.65768092888692	0.0000650755972042829	0.0127786423972377
TRINITY_DN796557_c0_g1	3.41569365559263	0.000245299747267559	0.0299010511881321
TRINITY_DN796022_c0_g1	3.18219517844057	0.0000368588845067062	0.0087638230556455
TRINITY_DN795835_c0_g1	5.94672694060097	0.000185162859906039	0.02510896291476
TRINITY_DN795611_c0_g1	7.13744356745297	7.01693331414725E-08	0.0000888269895115103
TRINITY_DN795514_c0_g1	7.7187711238159	2.40611516792283E-11	2.02622255513519E-07
TRINITY_DN794767_c0_g2	2.39328348396595	1.23673671548115E-07	0.000134886357549952
TRINITY_DN793765_c0_g1	2.52627665855924	0.000263199420509425	0.0311536972512275
TRINITY_DN793238_c0_g1	2.76249025137421	0.000543402660466785	0.0488643240852805
TRINITY_DN792292_c0_g1	5.69982169073482	0.000202625357761527	0.0266313940157391
TRINITY_DN791944_c0_g1	2.23729777905476	0.0000809622255291056	0.014799506208038
TRINITY_DN791877_c0_g1	2.2574411660235	0.0000607645551876529	0.0121845864616477
TRINITY_DN79092_c1_g1	3.87755584264917	0.000159846346902917	0.0228846686649343
TRINITY_DN790676_c0_g1	5.98178184653528	0.000285620854974563	0.0327522213949971
TRINITY_DN790192_c0_g1	3.65291566292575	0.0000221977919873109	0.00622720967753054
TRINITY_DN789413_c0_g1	2.15046698265294	0.000337134242905904	0.0364567684328167
TRINITY_DN788675_c0_g1	3.38588556353219	0.000506982719381674	0.0465842953237246
TRINITY_DN788170_c0_g1	4.06509307264056	0.000211138424353999	0.0273568829794969
TRINITY_DN786964_c0_g1	2.38723145964737	0.0000733843357182632	0.0137610836320138
TRINITY_DN786409_c0_g1	3.27350601790917	0.000285747342822686	0.0327522213949971
TRINITY_DN786239_c1_g2	3.96643661452734	3.54815349688659E-08	0.0000514750339757209
TRINITY_DN785608_c0_g1	7.51573038672366	2.30221142273587E-11	2.02323652625619E-07
TRINITY_DN785370_c0_g1	2.27649833136507	0.000398877998515001	0.0402567267635542
TRINITY_DN784161_c0_g1	4.78082900818657	0.0000338268215201503	0.00831994161079142
TRINITY_DN783981_c0_g1	4.14259205528683	1.92068510016682E-09	0.000005662774468097
TRINITY_DN783771_c1_g1	2.74311539067841	0.000180507071196514	0.0247270879652136
TRINITY_DN782485_c0_g1	4.20169498351641	0.000181263539880277	0.0247999340614191
TRINITY_DN78245_c0_g1	3.587365671199	0.0000591043615102267	0.0119725106196079
TRINITY_DN782237_c0_g1	4.13850476816203	2.6262958293635E-09	6.97782371203004E-06
TRINITY_DN780759_c0_g1	4.16320322401793	0.0000875348056945832	0.0155833096161886
TRINITY_DN780372_c0_g1	2.97537763488281	0.0000797125131064638	0.014617841869782
TRINITY_DN780302_c0_g1	2.24703055789062	0.0000199192477562941	0.00580909840054456
TRINITY_DN779991_c0_g1	4.73402484556051	0.000029681997059975	0.00760758074730446
TRINITY_DN779912_c1_g1	3.4290885480144	0.000011437792477984	0.00389778814983517
TRINITY_DN778565_c1_g1	2.53419990773273	0.0000521827924589137	0.0110720110355078
TRINITY_DN778560_c0_g1	6.0779942638078	0.000124268449573849	0.0195420475684288
TRINITY_DN77840_c0_g1	2.58615798774864	0.000190964019575159	0.0256671368757684
TRINITY_DN77826_c0_g1	2.82361833998521	0.000402360164474488	0.0403763212215344
TRINITY_DN777816_c0_g1	7.04091066818077	5.35734148034793E-06	0.00225022129450482
TRINITY_DN776832_c0_g1	7.36658793854088	1.25454396215855E-07	0.000136178512156511
TRINITY_DN775404_c0_g1	2.50155078170861	0.000090163518780785	0.0158536537593664
TRINITY_DN774921_c0_g1	6.43149424807032	3.80934378176979E-06	0.00178363155342563
TRINITY_DN774657_c1_g1	2.21732710315346	0.000142869848642227	0.0213645881936803
TRINITY_DN774101_c0_g1	4.01340682092748	0.0000528201556886019	0.0111647443606951
TRINITY_DN773846_c0_g1	6.1760320403482	1.6382666214701E-08	0.0000294751254650542
TRINITY_DN773612_c0_g1	4.78206841283984	0.0000223556152842918	0.00625229370718355
TRINITY_DN77312_c0_g1	2.13024998979927	0.000475721613705422	0.0447580442871022
TRINITY_DN772606_c0_g1	8.70541825478572	2.27650519949729E-15	1.48619365443981E-10
TRINITY_DN77221_c0_g1	6.07156556102819	7.36222051835897E-06	0.00281543634330028
TRINITY_DN77185_c0_g1	3.20603885228513	0.000455391075345165	0.04363771372192
TRINITY_DN770655_c0_g1	5.53673177260399	5.13335607750303E-06	0.00219036613178894
TRINITY_DN770494_c0_g1	7.32222656751399	2.29712237265262E-09	0.0000064469107677935
TRINITY_DN770462_c0_g1	2.56840275441617	7.72608337318035E-09	0.0000164219878536881
TRINITY_DN770274_c0_g1	6.63245998055497	3.08748147986421E-09	7.88235746659321E-06
TRINITY_DN769697_c0_g1	5.13219005860116	4.55072527274981E-06	0.00202495310705296
TRINITY_DN769319_c0_g1	4.52228243920176	0.0000656279344427172	0.0128551300055904
TRINITY_DN768681_c0_g1	8.15999654503318	2.94395562122543E-13	5.38140956573026E-09
TRINITY_DN768048_c0_g1	2.2497398019512	0.000435948784246282	0.0424421310215466
TRINITY_DN767412_c0_g1	4.2325161220054	8.49654927660836E-06	0.00314144098771739
TRINITY_DN766443_c0_g1	6.08698517878478	5.36742749750348E-06	0.00225032106167809
TRINITY_DN766194_c0_g1	3.00289908391436	0.000549621962643731	0.0490951214747133
TRINITY_DN765610_c0_g1	6.57771153784325	2.72365788917574E-07	0.000239822537853303
TRINITY_DN765296_c0_g1	4.73119146262812	2.65940792601421E-09	7.02495670111781E-06
TRINITY_DN764860_c0_g1	5.94229589152695	0.0000326281944969167	0.00809923592979739
TRINITY_DN764748_c0_g1	2.02788049447392	0.0000587792221359405	0.0119543387474229
TRINITY_DN763937_c0_g1	4.37982984628586	2.92798226587853E-07	0.000250571677850055
TRINITY_DN763830_c0_g1	6.03226577596631	0.0000105355003216226	0.00368652160871186
TRINITY_DN761428_c0_g1	5.16618978683844	0.000169090537738561	0.0237177245733792
TRINITY_DN760211_c0_g1	6.91174470046779	3.92669660217917E-09	9.54496397253541E-06
TRINITY_DN75989_c0_g1	3.29641288566544	0.000377150173187514	0.039029235358835
TRINITY_DN759788_c0_g1	6.20806115967674	1.55874605371285E-06	0.000902824133832865
TRINITY_DN75977_c0_g1	7.19007688886229	1.08644232809013E-06	0.000679651527885654
TRINITY_DN758574_c0_g1	5.85297357397966	0.0000120607899436585	0.00404782471360819
TRINITY_DN758535_c0_g1	3.0488687665943	0.000020246378857175	0.00586334105271399
TRINITY_DN755645_c0_g1	4.43319480897801	0.0000643884169613332	0.0126885441527925
TRINITY_DN75473_c0_g1	3.28264130011788	0.000128753259018101	0.0200253348433534
TRINITY_DN754159_c0_g1	7.12208326978532	2.63204870160906E-08	0.0000419099188867916
TRINITY_DN754100_c0_g1	8.74859766476586	0.0000290265472891821	0.00749422813140607
TRINITY_DN754055_c0_g1	2.00028536041252	0.000301141062131912	0.033837681755972
TRINITY_DN753671_c0_g2	2.73734449541859	0.000166154414134179	0.0234980699940924
TRINITY_DN753660_c0_g2	3.21563470233559	0.0000337418100758036	0.00830560982314549
TRINITY_DN752890_c0_g1	2.68082156557944	0.000259085722917048	0.0308654217094821
TRINITY_DN752239_c0_g1	2.27783640798117	0.000550731894582911	0.0491597352610981
TRINITY_DN751270_c0_g1	3.55413151433822	0.0000272816370461674	0.00718167093920159
TRINITY_DN751155_c0_g1	2.39611947318734	0.00037566284651078	0.0389693840063694
TRINITY_DN750634_c0_g1	3.35396533358343	0.0000676005919051016	0.0130790259498427
TRINITY_DN750595_c0_g1	3.2013179132223	0.000402039547675955	0.040370286524268
TRINITY_DN750412_c1_g1	2.55079892154062	0.0000219825215914512	0.00619629075823228
TRINITY_DN750275_c0_g1	6.84316664910155	0.0000351516759778902	0.00852132639829302
TRINITY_DN750150_c0_g1	2.1371708713224	0.0000919582981416703	0.0160518864595743
TRINITY_DN749563_c0_g1	4.33302604484628	0.000149071266381735	0.0218609468856061
TRINITY_DN749556_c0_g1	2.40278758005779	0.0000211454706883862	0.00602821357388912
TRINITY_DN749382_c0_g1	3.91586764084196	0.00012496984380488	0.019605121517578
TRINITY_DN748066_c0_g1	4.89285888488776	0.0000166011960792338	0.00510191485800732
TRINITY_DN747534_c0_g1	5.1124180344518	0.000266258838484217	0.031384342037974
TRINITY_DN747068_c0_g1	4.57872663784382	7.01243549627297E-08	0.0000888269895115103
TRINITY_DN746981_c1_g1	7.323897605849	3.28864855517812E-10	1.54935353189045E-06
TRINITY_DN746953_c0_g1	6.37357186148397	0.000142304516798053	0.0213327612631706
TRINITY_DN746842_c1_g1	4.91337029864808	1.43126099623137E-15	1.09011516690964E-10
TRINITY_DN746588_c0_g1	6.02686412896548	0.000480960638555184	0.0450631456970625
TRINITY_DN745775_c0_g1	3.66907595411841	0.0000971360902303687	0.0166754423749796
TRINITY_DN745324_c0_g1	5.96861092664356	0.000254084824752303	0.0305037559110309
TRINITY_DN745300_c0_g1	2.00057836010823	0.0000426092327240968	0.00968092210788005
TRINITY_DN74430_c0_g1	5.81557185938418	0.000224700573037431	0.0283689678433873
TRINITY_DN743208_c0_g1	3.05281265792943	1.02688709339382E-06	0.00065086696121478
TRINITY_DN743201_c0_g1	2.02588897990461	1.5768370367148E-08	0.0000287089881965826
TRINITY_DN742790_c0_g1	7.46837537635605	6.35899659712421E-06	0.00253134593808937
TRINITY_DN741690_c0_g1	3.59887030657611	0.000155164331089051	0.0224608634051825
TRINITY_DN741574_c1_g1	3.11072031659286	2.02037969974512E-07	0.000192753502761404
TRINITY_DN741441_c0_g2	2.14615202563592	0.000460515504698452	0.0439096842682259
TRINITY_DN741002_c0_g1	8.3564085191412	0.0000270404535665892	0.00712639146164271
TRINITY_DN740987_c0_g1	5.83071309293114	0.000417615092693529	0.0413817080619072
TRINITY_DN740880_c0_g1	3.45392681505104	0.0000496404852213054	0.0107166599014067
TRINITY_DN739868_c0_g1	6.70789677335145	2.52721286788276E-09	6.85111284771256E-06
TRINITY_DN73967_c0_g1	2.49052571368406	0.000460767534313545	0.0439206815032045
TRINITY_DN739668_c0_g1	2.0055573774524	0.0000751188005146782	0.014003261444041
TRINITY_DN736867_c0_g1	3.2428242370654	0.000307026209470251	0.0342212910764369
TRINITY_DN736748_c0_g1	2.56535089879898	3.26989165124009E-08	0.0000489934834726855
TRINITY_DN736603_c0_g1	2.06431288322938	0.000438349354950961	0.0426174306859458
TRINITY_DN736388_c1_g1	2.8561246958633	0.000122458988469491	0.0193976735607265
TRINITY_DN735767_c0_g1	2.31777987792539	0.000285692698188307	0.0327522213949971
TRINITY_DN735497_c0_g1	2.15052023373704	2.12635067061837E-06	0.00113784161623483
TRINITY_DN734667_c0_g1	5.60772385348717	0.0000688183729368941	0.0132250507198004
TRINITY_DN734270_c0_g1	9.33753709854109	0.0000390057624716765	0.00915375314635161
TRINITY_DN73413_c0_g1	2.89875964290746	0.000356908773673315	0.0377951792511533
TRINITY_DN733729_c0_g1	4.32657134484097	0.000230200431212178	0.0287742983202381
TRINITY_DN733609_c0_g1	7.30888022481665	1.90711224728395E-09	0.0000056592689068948
TRINITY_DN729809_c0_g1	6.30939742670895	0.0000909525445507953	0.0159494326282344
TRINITY_DN729544_c0_g1	7.42573924643584	4.46459670337405E-06	0.00199548770707703
TRINITY_DN728862_c0_g1	2.01738915411344	0.0000950764370762238	0.0164143524089873
TRINITY_DN727947_c0_g1	2.38367572353199	0.000351801652814376	0.0374055685705761
TRINITY_DN727882_c0_g1	5.97278144363893	3.47626133207531E-06	0.00166638598141087
TRINITY_DN726241_c0_g1	3.71632024305001	0.000181180930562162	0.0247970982616775
TRINITY_DN726161_c0_g1	6.50222150627845	6.76988556419479E-06	0.0026578663781875
TRINITY_DN726113_c0_g1	3.08105299356503	0.0000356393742735085	0.00860368006893932
TRINITY_DN72579_c0_g1	3.86285578625833	0.0000153863684323243	0.00482593393078314
TRINITY_DN724951_c0_g1	5.80609863319277	0.000252117751687624	0.0303676297069647
TRINITY_DN722788_c0_g1	3.5452368867722	0.000191746322981317	0.0257268845116225
TRINITY_DN720937_c0_g1	3.81413534866441	0.000147103760868535	0.0217274251686459
TRINITY_DN72083_c0_g1	4.78972128483951	4.19544789066805E-06	0.00191472544742173
TRINITY_DN720292_c0_g1	2.27196575838582	0.000346433275307644	0.037076311385548
TRINITY_DN719502_c1_g1	5.35373202812163	3.51100032802068E-08	0.0000512615021693775
TRINITY_DN719339_c0_g1	3.48622892008105	0.00035448219771522	0.0375943630934052
TRINITY_DN717902_c0_g1	6.26204124547737	8.84398821260458E-07	0.00059001408544551
TRINITY_DN716286_c0_g2	4.51180499416093	1.79985886219497E-06	0.00101045933871837
TRINITY_DN715065_c2_g1	2.65767445953448	0.0000545642532713764	0.0113968113342139
TRINITY_DN714444_c0_g1	2.13618441087474	0.000114093987763349	0.0184577567046637
TRINITY_DN714335_c0_g1	5.98065617096018	5.31472096692109E-07	0.000390476479940729
TRINITY_DN713746_c0_g1	5.30273938155804	0.000247944730736757	0.0300422926671147
TRINITY_DN713245_c1_g1	6.73678112383576	8.04882675349223E-08	0.0000984618722685211
TRINITY_DN711626_c0_g1	2.68118401985846	0.000018760918479314	0.00557363152553958
TRINITY_DN710662_c0_g1	2.45077189036033	0.0000690765246847425	0.0132523689599627
TRINITY_DN71019_c0_g1	6.58758337145285	1.63565646608372E-08	0.0000294751254650542
TRINITY_DN709741_c0_g1	3.30929358511745	0.000513053733351773	0.0469388187181101
TRINITY_DN709329_c0_g1	7.06132219331533	0.0000122999525695075	0.00410886748891381
TRINITY_DN70896_c0_g1	2.6005494101768	7.66452457939495E-08	0.00009466475022942
TRINITY_DN708824_c0_g1	5.94228421144364	2.41076543529278E-06	0.00125477320585829
TRINITY_DN708267_c0_g1	3.51965650633105	0.000329783233787881	0.0359168208870963
TRINITY_DN707966_c0_g1	6.79395200514842	5.46452491167968E-07	0.000396384493704552
TRINITY_DN707236_c0_g1	2.06385751978932	0.000149185701003843	0.0218609468856061
TRINITY_DN706869_c1_g1	4.54595897355272	3.48481461111054E-06	0.00166755859633736
TRINITY_DN706083_c0_g1	8.45417278769998	7.1721355418369E-15	2.9796180699936E-10
TRINITY_DN705766_c0_g1	3.65455754235084	0.0000824420444434114	0.0150065480434519
TRINITY_DN705277_c0_g1	2.01026258174146	6.34336949835789E-06	0.00252977243252365
TRINITY_DN705168_c0_g1	5.14907060137141	2.27744477204245E-07	0.000208570126550328
TRINITY_DN705167_c0_g1	6.61154760727362	0.0000486297512036848	0.0105774453798522
TRINITY_DN705065_c0_g1	6.68756630275536	0.0000116433242482024	0.00394722511983495
TRINITY_DN704928_c0_g1	6.67208452490709	0.0000859841884283233	0.0154032702083429
TRINITY_DN704357_c0_g1	6.10903452291593	0.000229082930563611	0.0287131514735062
TRINITY_DN704016_c0_g1	3.95182943452951	0.0000346807269313756	0.00844746497969135
TRINITY_DN70092_c0_g1	5.31258264402067	0.000427251603276916	0.0419258869826737
TRINITY_DN700638_c0_g1	7.94338707998338	3.79540341302797E-07	0.000303226191418326
TRINITY_DN700594_c0_g1	6.14259993803168	9.96035896410511E-07	0.000639292769984335
TRINITY_DN699950_c0_g1	3.41351215534447	0.000239960153121162	0.0295337760448515
TRINITY_DN699707_c0_g1	4.85625760879784	0.00010079865501082	0.017092310113575
TRINITY_DN699448_c0_g1	2.62462512920947	0.000234450865720986	0.0290745126844114
TRINITY_DN698496_c0_g1	7.99455865150846	1.32535045744543E-11	1.26181094759807E-07
TRINITY_DN697899_c0_g1	3.39472001033929	0.000160920789738198	0.0229737175447922
TRINITY_DN697021_c0_g1	2.48463089848225	0.000453646884362279	0.0435527694098633
TRINITY_DN69680_c0_g1	5.88577958363688	0.000405510518245785	0.0405766237600404
TRINITY_DN696799_c0_g1	2.21497094903162	0.0000281260199997746	0.00733088088807035
TRINITY_DN696473_c0_g1	5.89728098070423	0.000333773178704008	0.0362390918008048
TRINITY_DN695950_c0_g1	2.78528132762372	9.59813752522819E-06	0.00342942429349412
TRINITY_DN695549_c0_g1	3.97003558250067	0.000310347366445681	0.0344566417762165
TRINITY_DN694020_c0_g1	6.22420783778843	0.0000666649797548249	0.0129859743257451
TRINITY_DN693877_c0_g1	5.68972171634667	0.000350323182939649	0.037319268644329
TRINITY_DN693753_c0_g1	2.14031836834019	0.0000246140745577625	0.00669417414412958
TRINITY_DN691981_c0_g1	6.81836847726	0.0000641959824870196	0.0126670093457591
TRINITY_DN691624_c0_g1	6.50238215121683	2.75678100500562E-08	0.0000432926404781961
TRINITY_DN691313_c0_g1	4.01281648978936	0.0000336666536695863	0.00830072808192184
TRINITY_DN690558_c0_g1	2.15073938237705	4.45488626639335E-06	0.00199395647904659
TRINITY_DN689855_c0_g1	2.89000536623093	0.0000844899164013901	0.0152551868496399
TRINITY_DN689674_c1_g1	2.10309776186945	0.0000107113901078862	0.0037195871904428
TRINITY_DN689655_c0_g1	6.18576883054217	5.83126701174885E-06	0.00237506154114535
TRINITY_DN689218_c0_g1	3.03101823908285	0.000278397041606507	0.03216365914567
TRINITY_DN689054_c0_g1	2.07269135422925	0.000329552095340202	0.0359002033242738
TRINITY_DN688375_c0_g1	3.57682123313044	7.57498721023427E-07	0.000520554265631101
TRINITY_DN688270_c0_g1	3.79644179363548	0.0000290132673079059	0.00749422813140607
TRINITY_DN688236_c0_g1	6.37172851443646	8.69609942489719E-08	0.000104579291683814
TRINITY_DN687558_c0_g1	6.43471063388987	9.02319119021509E-07	0.000597817638139201
TRINITY_DN687232_c0_g1	3.05198566148894	0.0000521474941006561	0.0110720110355078
TRINITY_DN686844_c0_g1	2.64641403741895	0.0000340220657073634	0.00835896546423471
TRINITY_DN686794_c0_g1	2.32919124692274	0.000543725184072562	0.0488659305492076
TRINITY_DN686528_c0_g1	5.8152008351999	0.000191989225197291	0.0257519143071499
TRINITY_DN686381_c0_g1	5.53208862927459	4.13643538015159E-07	0.000325824648836958
TRINITY_DN685173_c1_g1	5.81381797032232	0.000301513318812522	0.0338711820396993
TRINITY_DN683295_c0_g1	3.96405909148852	0.0000669495542461589	0.0130026106654669
TRINITY_DN683171_c0_g1	6.09167990594906	0.000196171265067926	0.026113578235031
TRINITY_DN681597_c2_g1	2.83496807647491	7.53691351006979E-06	0.00286545676467535
TRINITY_DN681417_c0_g1	6.13422633943663	0.000206914201187953	0.0269910076337842
TRINITY_DN681139_c1_g1	3.65733808006908	0.0000472864838549693	0.0103974191996257
TRINITY_DN680221_c0_g1	2.19930165253203	0.000229985135921575	0.0287552523377643
TRINITY_DN679757_c0_g1	3.74304858476523	0.0000962793524826932	0.0165719430253714
TRINITY_DN679589_c3_g1	2.06106860908179	0.00007508867274254	0.014003261444041
TRINITY_DN67785_c0_g1	7.60615271484349	7.70925207608524E-10	0.0000028642566567041
TRINITY_DN677479_c0_g1	5.84356448541454	0.000205356731720898	0.0268708415209984
TRINITY_DN676613_c0_g1	2.05390433917058	0.0000235388441554578	0.00647143639871794
TRINITY_DN676213_c0_g1	6.28326593526652	9.60359146545605E-07	0.000625174651939577
TRINITY_DN673089_c1_g1	3.79825760988846	0.000139805240744519	0.0211484003169005
TRINITY_DN672646_c0_g1	2.17536559081757	0.000143961019659239	0.0214854534461254
TRINITY_DN67181_c0_g1	5.14284271269078	2.22172142644589E-06	0.00117240188363586
TRINITY_DN671163_c0_g1	5.51100578302989	4.19826100098159E-06	0.00191472544742173
TRINITY_DN670939_c0_g1	7.27451362966614	4.00106604231526E-06	0.00185440077945798
TRINITY_DN67064_c0_g1	2.15722999401751	0.000303346668160727	0.0339852383401408
TRINITY_DN667420_c0_g1	2.08867124723744	0.000306585216726697	0.0341993645792643
TRINITY_DN665949_c3_g1	2.73940301443544	0.0000343050437851731	0.00840015995091798
TRINITY_DN665761_c3_g1	4.06435648619069	0.000130718899057455	0.0202087172674114
TRINITY_DN665730_c0_g1	2.36326196637802	0.0000109941121205591	0.00380043669421334
TRINITY_DN665471_c0_g1	6.37738461051338	3.88928601216491E-07	0.000309644082948993
TRINITY_DN665431_c1_g1	2.17921843479162	0.000313899251767012	0.0347080065972667
TRINITY_DN664739_c0_g1	2.97952478448735	0.000191190742635132	0.0256825029674731
TRINITY_DN664237_c0_g1	2.9694743387199	0.000335227331423101	0.0363021013583839
TRINITY_DN663819_c0_g1	5.40961493309691	8.51829572618801E-08	0.00010298304040527
TRINITY_DN662964_c0_g1	3.0109936255815	0.000473256353183938	0.0446022843557454
TRINITY_DN662655_c1_g1	2.96160119921344	0.000136972069370253	0.0208648640124578
TRINITY_DN662319_c0_g1	4.05824101043667	0.000268785445230984	0.0315994105476357
TRINITY_DN661856_c0_g1	5.34767755374254	0.000487918393593737	0.0454860976849479
TRINITY_DN661455_c0_g1	2.48590241812393	0.000506399663195168	0.0465750929189149
TRINITY_DN661205_c0_g1	3.29654630781917	0.000274768162473678	0.0319587052767934
TRINITY_DN660947_c0_g1	5.90135573038538	0.000381926623919819	0.0392921846042031
TRINITY_DN660405_c0_g1	6.89750610857716	0.0000139981066748664	0.00451126006567973
TRINITY_DN660259_c1_g1	2.61983698708641	9.20340339946245E-06	0.0033274089499316
TRINITY_DN659750_c0_g1	6.0950876427899	5.60819952014378E-07	0.000404878338437831
TRINITY_DN658504_c0_g1	3.03463301207794	0.0000880675447481698	0.0156294412191754
TRINITY_DN657226_c1_g1	4.99028664463393	0.0000250536318348273	0.00677467994374797
TRINITY_DN657196_c0_g1	5.9536620215697	3.58256508188319E-06	0.00170009268083036
TRINITY_DN656322_c0_g1	7.46548397465553	1.37002665988056E-09	4.26279448122366E-06
TRINITY_DN6561_c0_g1	6.76285546823589	0.000111100962461837	0.0182304512149049
TRINITY_DN654408_c0_g1	5.95456731583977	0.000174930393463322	0.0242576583712588
TRINITY_DN654353_c0_g1	2.02377603234546	0.000215697393233408	0.0277352617723547
TRINITY_DN65276_c0_g1	2.44182885510255	0.0002765043185916	0.0320483675288004
TRINITY_DN652060_c0_g1	8.89029526028114	1.8583437033156E-13	3.86018532859449E-09
TRINITY_DN651273_c0_g1	6.72004809405223	0.0000126304154834951	0.00419472987715948
TRINITY_DN650765_c0_g1	2.62328908073749	5.38015413417871E-07	0.000393422029874864
TRINITY_DN649603_c0_g1	2.93808603874783	0.000270658004013492	0.0316741254643067
TRINITY_DN649400_c0_g1	8.3583380071701	2.01089936384724E-12	2.48366723915087E-08
TRINITY_DN648986_c0_g1	2.17455582761098	0.000427181720840063	0.0419258869826737
TRINITY_DN648534_c0_g1	2.80812618507707	2.48026951555203E-07	0.000223120749089191
TRINITY_DN647595_c0_g1	3.24698851068363	0.000187618532640457	0.0253441968650006
TRINITY_DN646586_c0_g1	2.55958831104325	3.30985061611743E-07	0.000273489079736215
TRINITY_DN646249_c0_g1	3.02197122711229	0.0000819351201075829	0.0149414870980543
TRINITY_DN645612_c0_g1	2.72425675648461	0.000187564595195256	0.0253441968650006
TRINITY_DN645249_c0_g1	4.2598895900077	0.000276632982885706	0.0320532336670824
TRINITY_DN645054_c0_g1	5.76600562744461	9.55258060314573E-06	0.00342654215437234
TRINITY_DN64484_c0_g1	3.96682495004558	0.000204227776473191	0.0267650252695528
TRINITY_DN64435_c0_g1	6.78722258334007	3.7755540405129E-08	0.0000537502457902152
TRINITY_DN643329_c0_g1	4.7108722105174	1.12623013413371E-06	0.000700236267397951
TRINITY_DN643326_c0_g1	2.44487891359614	4.72648799431773E-07	0.000359991382591211
TRINITY_DN642629_c0_g1	3.78930926821216	0.0000107796521258272	0.00374044925260253
TRINITY_DN642290_c0_g1	5.32119772154116	0.0000416275547116131	0.00956424986050811
TRINITY_DN642090_c0_g1	3.11730859735621	0.000134974821862526	0.0206433856185639
TRINITY_DN641648_c0_g1	6.92004333255254	0.0000101191233361134	0.00357090188040447
TRINITY_DN641572_c0_g1	6.79367311711678	0.0000111634238777733	0.00383575244440289
TRINITY_DN641058_c0_g1	4.90424399554132	1.22367016900578E-06	0.000745603444258149
TRINITY_DN640687_c0_g1	6.93216682780963	5.56791912462042E-06	0.00229645507664444
TRINITY_DN640486_c0_g1	5.26399651208279	4.36306212348609E-09	0.0000102249591471162
TRINITY_DN640444_c0_g1	5.95703627333779	0.000106520508211208	0.0176627699587893
TRINITY_DN640316_c0_g1	5.7698524579325	5.06339017767366E-06	0.00217677191958112
TRINITY_DN639756_c0_g1	3.74562759443964	1.44718819738191E-07	0.000153089731468788
TRINITY_DN639561_c0_g1	2.09217570730503	7.29121427501733E-08	0.0000915383909096599
TRINITY_DN639089_c0_g1	3.84707168349642	9.78622460947108E-06	0.00348301184722194
TRINITY_DN638490_c0_g1	2.33538623379972	0.00034879852320192	0.0372335294372807
TRINITY_DN637941_c0_g1	3.19029800200169	0.0000541863994334986	0.0113542022488543
TRINITY_DN63625_c0_g1	2.87090180208399	0.000479933175250822	0.0450109723873574
TRINITY_DN634737_c0_g1	2.59390568822488	0.000125739966644234	0.0196921370379764
TRINITY_DN634489_c0_g1	4.00955912818779	0.000451257644702449	0.0434145954815332
TRINITY_DN634366_c0_g1	3.27486057085121	0.000546668175498618	0.0489364928863394
TRINITY_DN633570_c0_g1	6.16147452585185	1.65366162177096E-06	0.000942273712231756
TRINITY_DN632875_c0_g1	2.18175589657138	0.000241187816032239	0.0295971905673848
TRINITY_DN632200_c0_g1	5.62108877914208	0.000037680593999759	0.00892206180868491
TRINITY_DN631422_c0_g1	3.26031657648074	0.000296436356101605	0.0335233500376541
TRINITY_DN631266_c0_g1	5.9239202558844	0.000250245977217358	0.0302218310350438
TRINITY_DN63107_c0_g1	3.80577431133538	5.49342381767369E-06	0.00228636499416308
TRINITY_DN630759_c0_g1	2.21037028342685	0.000347902282797938	0.0371639009844002
TRINITY_DN629345_c0_g1	6.77505364589621	0.0000118105617375371	0.00398912415913793
TRINITY_DN628739_c0_g1	3.9169060866465	0.000548823913090518	0.0490525997252903
TRINITY_DN628412_c1_g1	5.71795127775726	2.07416442832524E-07	0.000195436753354947
TRINITY_DN62830_c0_g1	6.26442894323986	0.000067944152061625	0.0131232722579619
TRINITY_DN627972_c0_g1	5.70759681111698	0.000477526912659132	0.0448928345530284
TRINITY_DN627758_c0_g1	2.60962918147496	0.000518203758253342	0.0472397564485694
TRINITY_DN627595_c0_g1	2.03324304736146	0.00011122870074463	0.0182318893822176
TRINITY_DN627489_c0_g1	6.02109184071108	1.86862585364977E-06	0.00103257508054136
TRINITY_DN626871_c0_g1	6.959581190824	0.0000744223553963711	0.0139157624172982
TRINITY_DN626721_c0_g1	6.51256080693549	0.000028473850658941	0.0074017110722003
TRINITY_DN626624_c0_g1	4.37020248178275	0.0000230350261472555	0.00636440781679685
TRINITY_DN626595_c0_g1	6.34414519303588	0.000122924447511913	0.0194377153700948
TRINITY_DN626022_c0_g1	5.21265725140907	0.0000204259341134052	0.0058966562088546
TRINITY_DN625807_c0_g1	3.14422980625693	0.00039129064016623	0.0398119559638247
TRINITY_DN625743_c0_g1	4.6172180484258	0.000202839730552065	0.0266519041936536
TRINITY_DN625696_c0_g1	5.75369042293019	0.000376875787972818	0.0390119463819719
TRINITY_DN625635_c1_g1	2.64529687830845	0.000273649811877087	0.0318935680260357
TRINITY_DN625302_c0_g1	4.68032206984018	0.0000680501465547332	0.0131326437389166
TRINITY_DN624655_c0_g1	6.96960637969175	3.29937676557976E-08	0.0000490944820326138
TRINITY_DN623760_c0_g1	2.02229579835544	0.000306890974250564	0.0342145627081768
TRINITY_DN623302_c0_g1	2.81218996082437	0.000421180671505956	0.0415891341206058
TRINITY_DN623282_c0_g1	2.94777991089299	0.0000107042484543526	0.0037195871904428
TRINITY_DN623031_c0_g1	7.73689570928223	1.91354564099406E-07	0.000185268515971736
TRINITY_DN622786_c0_g1	6.10834768246724	0.000244167526156982	0.029818714442391
TRINITY_DN62227_c0_g1	5.80069527295718	0.000104690600970001	0.0174624184968774
TRINITY_DN62032_c0_g1	4.45651495947618	0.000111386084428628	0.0182444817028207
TRINITY_DN618703_c1_g1	7.46327634501364	1.29355052093189E-06	0.000776789836346418
TRINITY_DN618689_c0_g1	4.89970927539462	0.000243610680807574	0.0297745808507332
TRINITY_DN618348_c0_g1	3.891587917992	3.33976354166138E-06	0.00161848553698489
TRINITY_DN618016_c0_g1	7.49481348705342	0.000123771402014528	0.019510881498384
TRINITY_DN617939_c0_g1	2.01236201655873	0.000141340628715828	0.0212680181875498
TRINITY_DN617639_c0_g1	2.19311524786415	0.000400773827199442	0.0403233883188504
TRINITY_DN617308_c0_g1	2.30362864997326	0.000219068349331664	0.0279329260112663
TRINITY_DN617285_c0_g1	6.18589656691229	0.0000519141704785999	0.0110499082154981
TRINITY_DN616912_c0_g1	2.97297212538503	0.000405243852033962	0.0405686101604202
TRINITY_DN616865_c0_g1	6.44212974691565	4.53800618954292E-07	0.000349126998745259
TRINITY_DN615488_c0_g1	7.29234138665295	5.92878157137051E-06	0.0024062007395537
TRINITY_DN614885_c1_g1	3.32208732973731	0.000516731303300092	0.0471525568754997
TRINITY_DN614721_c0_g1	3.63270106035476	0.0004334408144181	0.042263839093274
TRINITY_DN61324_c0_g1	7.62251617261703	6.24682861432682E-07	0.000443134466167723
TRINITY_DN613119_c0_g1	3.81224753622085	0.000549185447080249	0.0490729830490856
TRINITY_DN612777_c0_g1	2.08900820595833	0.000550883183523602	0.0491597352610981
TRINITY_DN61191_c0_g1	2.30990140571508	0.0000198613407534449	0.00580234752206341
TRINITY_DN611454_c0_g1	2.08401628665141	0.000466591303148902	0.0442710012927607
TRINITY_DN610826_c0_g1	6.20143581581365	9.11315803899736E-07	0.000601821367908284
TRINITY_DN610617_c0_g1	6.47631720451969	1.09025584421318E-07	0.000123020700675381
TRINITY_DN610487_c0_g1	6.89805575619318	1.75875225990704E-08	0.0000305600257699772
TRINITY_DN610406_c0_g1	3.09155487218504	0.000497518123078824	0.0460895625439987
TRINITY_DN609697_c0_g1	2.53678317704934	0.000186321632171287	0.0252361440553326
TRINITY_DN60873_c0_g1	2.55209926310598	0.000341542373252635	0.036686074955088
TRINITY_DN608599_c0_g1	2.25959932436479	0.000224015536870697	0.0283402561283985
TRINITY_DN608134_c0_g1	2.85601734623781	0.000373170027656577	0.0388018713535208
TRINITY_DN607940_c0_g1	4.39283098237213	2.51873931978195E-06	0.00129913503867778
TRINITY_DN607743_c0_g1	4.28503906092963	0.000355879767839294	0.0377162732576084
TRINITY_DN607618_c0_g1	6.93274378066527	2.71206444513506E-09	0.00000712287877387
TRINITY_DN606725_c0_g1	4.23055593215744	1.7723027412658E-07	0.000177225620377587
TRINITY_DN606123_c0_g1	6.83190559040322	0.0000344879422062658	0.00842811536521764
TRINITY_DN605717_c0_g1	2.72871994330095	0.0000106573996905102	0.00370929456951019
TRINITY_DN604983_c0_g1	6.66571744775728	9.17476669146593E-09	0.0000189717569266952
TRINITY_DN60494_c0_g1	6.26108972676968	0.0000534752798068485	0.011266740972048
TRINITY_DN604773_c0_g1	5.27961355326526	0.000181364455156947	0.0247999340614191
TRINITY_DN60419_c0_g1	4.64889987619757	0.0000947730100861344	0.016377466262524
TRINITY_DN603004_c1_g1	5.18598320109075	6.04487605797755E-06	0.0024381604765958
TRINITY_DN602621_c0_g1	5.83982367061244	0.000148012427058965	0.0217771741844245
TRINITY_DN602448_c1_g1	5.38639217895605	5.19615798966836E-06	0.00220159986614387
TRINITY_DN600911_c0_g1	3.38619092172947	2.46892439836788E-07	0.000222538229380935
TRINITY_DN600831_c0_g1	6.70340903840319	2.78987327430789E-07	0.000242383765756543
TRINITY_DN600174_c1_g1	5.22809200764688	1.45210040023557E-10	8.39990452788419E-07
TRINITY_DN600110_c0_g2	6.85416841781219	9.26506699968105E-06	0.00334177145860319
TRINITY_DN598761_c1_g1	7.05949391159141	1.23594755301766E-07	0.000134886357549952
TRINITY_DN59805_c0_g1	4.68634965656751	0.000271622178698096	0.0317381938631771
TRINITY_DN597987_c0_g1	2.26203202317013	0.000479735436994921	0.0450109723873574
TRINITY_DN597847_c1_g1	3.48240068900212	0.000415054324971632	0.0412157422555707
TRINITY_DN597316_c0_g1	2.91172576986425	0.000435737033773893	0.0424395983781466
TRINITY_DN596874_c1_g1	2.06173983084368	0.000248257589052346	0.030061139137746
TRINITY_DN596854_c0_g1	2.60244024758844	0.000392698479441941	0.0398893813895702
TRINITY_DN596803_c0_g1	7.43266181781629	1.33653425044126E-08	0.0000254491714183605
TRINITY_DN596665_c0_g1	4.16669732401432	0.000446890463625602	0.0431488652422009
TRINITY_DN596523_c0_g1	2.9003873289439	0.0000836121642408275	0.0151626014730505
TRINITY_DN595682_c0_g1	2.11915921976695	4.75249848064622E-06	0.00207831079011823
TRINITY_DN595492_c0_g1	4.95873264005135	7.01474658268479E-06	0.00272821703091741
TRINITY_DN595132_c0_g1	2.80743621877137	0.000458253062584557	0.0437925869017967
TRINITY_DN595093_c0_g1	2.92358556972435	0.00001152949758503	0.00391478492266476
TRINITY_DN595022_c0_g1	3.14145204549819	1.81002305927401E-06	0.00101243429352694
TRINITY_DN594426_c0_g1	2.89256080138064	0.000150877028586617	0.0220237265177765
TRINITY_DN594195_c0_g1	2.28758466707687	0.0000883179956064131	0.0156678044162203
TRINITY_DN593134_c0_g1	6.9333472100366	2.15330997976972E-07	0.000200518719132364
TRINITY_DN592975_c0_g1	2.17070802960381	0.0000114283523511528	0.00389747752555865
TRINITY_DN592611_c0_g1	6.47426030839597	0.0000596129384418198	0.0120488268521231
TRINITY_DN591989_c0_g1	7.77330458522046	2.4919489377119E-07	0.000223292306107272
TRINITY_DN591041_c0_g1	6.94668172771677	7.05699212127517E-06	0.00273765765324049
TRINITY_DN589750_c0_g1	5.89768822628793	0.000124019994080109	0.0195197995465769
TRINITY_DN588952_c0_g1	2.11687179408164	0.0000292750967526307	0.00754135733640992
TRINITY_DN588937_c0_g1	6.25963622805808	0.000269724139661614	0.0316352644284664
TRINITY_DN588217_c0_g1	3.42965214698699	0.000178509520820651	0.0245269720086553
TRINITY_DN588017_c1_g1	3.40366184216444	0.000364157974750926	0.038284876769673
TRINITY_DN58712_c0_g1	4.14134381904981	5.18855579916483E-07	0.000385100153242779
TRINITY_DN586955_c0_g1	6.05823071389425	0.000234735082310828	0.029094417085723
TRINITY_DN586781_c0_g1	6.11143020564753	0.000130984492283122	0.0202290858862316
TRINITY_DN585567_c0_g1	2.96410835711688	0.000217545766351999	0.0278674288420184
TRINITY_DN584535_c0_g1	2.38040315259069	0.0000926296046216233	0.0161382454276883
TRINITY_DN58373_c0_g1	4.10133383660104	0.000272322486850487	0.0317956332705239
TRINITY_DN58310_c0_g1	6.43277673427838	0.0000839711205484012	0.0151906768707373
TRINITY_DN5828_c0_g1	5.22508544100023	0.0000275165263427508	0.00721441327614515
TRINITY_DN582341_c1_g1	3.00023629793489	0.000158591521818586	0.0227732084865968
TRINITY_DN582244_c0_g1	2.27751316115117	0.0000145906388545434	0.00464651349746346
TRINITY_DN581049_c0_g1	4.18684412754776	0.000354428255508695	0.0375943630934052
TRINITY_DN580942_c0_g1	6.9677322090787	2.54862093558504E-09	6.85111284771256E-06
TRINITY_DN580539_c0_g1	4.02805577785862	5.00400232213103E-08	0.0000668645910288309
TRINITY_DN580154_c0_g1	2.16415595302851	0.000243905607310428	0.0298026565972133
TRINITY_DN578721_c0_g1	3.38611881743327	0.000258431846931463	0.0308294485885537
TRINITY_DN57834_c0_g1	2.61575278022117	0.000272880898038624	0.0318364298781912
TRINITY_DN578276_c0_g1	3.26623505853285	0.000320455151115747	0.0352345869728831
TRINITY_DN578218_c0_g1	2.36607646737369	0.000154902780766495	0.0224441065240707
TRINITY_DN578104_c0_g1	3.20932803082145	0.000176329296254331	0.0243445233947656
TRINITY_DN577767_c0_g1	2.08106652436005	0.0000771783618827589	0.014279184307724
TRINITY_DN576332_c0_g1	5.28523655502294	0.000448343702279111	0.0432217627998693
TRINITY_DN574685_c0_g1	2.26870889718954	0.0000390394303364902	0.00915375314635161
TRINITY_DN574348_c1_g1	3.19092497294861	0.000561837609017194	0.0497350052017951
TRINITY_DN57374_c0_g1	2.54379615121617	0.000248744945543784	0.0300803003900933
TRINITY_DN57366_c0_g1	6.10953711122985	0.000101595572990923	0.0171891735320163
TRINITY_DN573628_c0_g1	6.73450104212731	0.000015324990665746	0.00481092373401908
TRINITY_DN573612_c0_g1	3.27530131507236	1.05599698792563E-10	6.61065687011176E-07
TRINITY_DN572070_c0_g1	7.17886516231558	1.90873292354562E-06	0.00104588494156507
TRINITY_DN571675_c0_g1	4.32357193310436	2.15485817581356E-06	0.00114426909345386
TRINITY_DN570843_c0_g1	2.74853339763314	0.0000182482943484009	0.00545762535188941
TRINITY_DN56915_c0_g1	5.36781232352875	0.000137579909257004	0.0209008026601454
TRINITY_DN568724_c0_g1	3.07871662462529	1.24272824408414E-07	0.000135217117811315
TRINITY_DN568598_c0_g1	6.79422632778191	1.70365138361306E-07	0.000172627103879061
TRINITY_DN568496_c0_g1	6.56665599847576	0.000078231950887458	0.0144099406578628
TRINITY_DN568369_c0_g1	6.75264155430225	0.0000361681954139256	0.00867178976170987
TRINITY_DN568149_c1_g1	9.14426124158144	0.0000195244529880287	0.00573102367787105
TRINITY_DN56667_c0_g1	6.05153989705839	0.000100517184735111	0.0170635762324401
TRINITY_DN565824_c1_g1	2.1665601967242	0.000554605165779439	0.049319919218013
TRINITY_DN565719_c0_g1	6.32544634974098	0.0001705622204514	0.0238744384430269
TRINITY_DN565413_c0_g1	3.16829647428731	0.000393650164250774	0.0399319425661782
TRINITY_DN565215_c0_g1	3.27913176078225	0.000021883018357979	0.00617682322012112
TRINITY_DN564344_c0_g1	3.07035784040278	0.000379855180563259	0.0391980200206397
TRINITY_DN564142_c0_g1	3.1428247365517	0.000490124069492511	0.0456079858011084
TRINITY_DN563028_c0_g1	4.99244820445694	0.0000161675295257439	0.00501027427674317
TRINITY_DN562622_c2_g1	2.16864552829504	0.000122819376697038	0.0194377153700948
TRINITY_DN56256_c1_g1	4.28947336560162	0.000024655284565916	0.00669867371177696
TRINITY_DN561956_c0_g1	6.29375705926802	0.000041850897646847	0.00958664562097108
TRINITY_DN561134_c0_g1	2.08143754694871	0.000216263897397454	0.0277637350357507
TRINITY_DN561049_c0_g1	2.10498722426921	0.0000170405986718843	0.00518465319964517
TRINITY_DN560533_c0_g1	3.48129896784463	0.0000493095370404261	0.0106744986797869
TRINITY_DN560342_c0_g1	3.34058250485148	0.0000333680192843534	0.00824704402202168
TRINITY_DN559365_c0_g1	3.81874629956265	0.000129061459247901	0.0200549406958998
TRINITY_DN559030_c0_g1	6.90122371263959	1.48741343995504E-07	0.000155189518972186
TRINITY_DN558122_c0_g1	7.41882100965035	0.0000018991824357137	0.00104190105994229
TRINITY_DN55774_c0_g1	7.22725373041515	7.11064397716735E-08	0.0000897646124264573
TRINITY_DN555534_c0_g1	3.3172773639919	0.000306194940401439	0.034179501483252
TRINITY_DN555494_c0_g1	2.44113016947703	0.000146809138580073	0.0217066682318204
TRINITY_DN555215_c0_g1	6.41016972386645	1.59484802129946E-10	8.78104105491084E-07
TRINITY_DN55517_c0_g1	2.11327985353366	0.0000230070112483123	0.00636051304074033
TRINITY_DN555012_c0_g1	4.38612681912415	9.03719838030844E-06	0.00327509215973069
TRINITY_DN554804_c0_g1	6.16483506619202	0.0000691988244754077	0.0132702611831169
TRINITY_DN554750_c0_g1	2.42151774714367	0.000439229814950626	0.0426525190553882
TRINITY_DN552789_c0_g1	6.9471258710462	0.0000095026869464844	0.00341132278263944
TRINITY_DN552152_c0_g1	6.01935569299707	0.000141730429890199	0.0212986207479981
TRINITY_DN551765_c0_g1	4.3092360273874	0.00011218249294635	0.0183117191908962
TRINITY_DN550770_c0_g1	2.37846159955683	4.46013705060472E-08	0.0000613924430867996
TRINITY_DN550756_c0_g1	3.08940042772362	0.000139397593208831	0.0210944981107199
TRINITY_DN550172_c0_g1	8.51678525515195	4.00153869123485E-09	9.57443620539583E-06
TRINITY_DN549845_c0_g1	2.11886659788991	5.23231682273077E-06	0.00220785410912843
TRINITY_DN549680_c0_g1	2.63391307366289	0.000436156245582749	0.0424532844209519
TRINITY_DN549553_c0_g1	6.29593182090312	1.81708183750431E-06	0.00101316361667881
TRINITY_DN549218_c0_g1	7.90692785132434	1.74875092243967E-07	0.000175639161877772
TRINITY_DN547583_c1_g1	3.97720537498373	0.0000480328291671582	0.0105025964284408
TRINITY_DN54698_c0_g1	5.72352356620254	0.000301875881018014	0.0339035770741362
TRINITY_DN546465_c0_g1	3.28617100166203	0.000345392110936806	0.0369894013301875
TRINITY_DN544825_c0_g1	6.54460389969256	0.0000210839301463421	0.00602308079491226
TRINITY_DN543971_c0_g1	3.23435313644583	0.000448402096847577	0.0432217627998693
TRINITY_DN543914_c0_g1	4.71835641006185	9.73776828215516E-06	0.00346969028310484
TRINITY_DN542353_c0_g1	6.63417020071732	0.0000256591205709218	0.0068693088409282
TRINITY_DN540918_c0_g1	4.77126070234765	3.45771261871186E-06	0.00165980375441165
TRINITY_DN540689_c0_g1	3.66212699477432	0.0000420597689955306	0.00960474452268546
TRINITY_DN540103_c0_g1	3.14521119062098	0.0000361320282038733	0.0086700536150144
TRINITY_DN539568_c0_g1	2.69205777319489	0.0000111290827429798	0.003831473127237
TRINITY_DN539508_c0_g1	4.14233833587917	0.000199930298048188	0.0264205344474205
TRINITY_DN539416_c0_g1	2.00946030468198	0.0000017781644286916	0.000999507756382429
TRINITY_DN538630_c0_g1	4.86765325263328	0.0000043055557940758	0.00195003699823896
TRINITY_DN538456_c0_g1	3.33293232468019	0.0000873225327691865	0.0155650467401145
TRINITY_DN538320_c0_g1	5.52973594422205	0.0000452486710746062	0.0100691378216906
TRINITY_DN538094_c0_g1	4.45786389316019	0.000154337118287994	0.0223834373253551
TRINITY_DN536880_c0_g1	2.15728645480764	0.000553926390500724	0.0493061381655911
TRINITY_DN534853_c1_g1	2.043072102932	0.000214825898197599	0.0276621182207733
TRINITY_DN533744_c0_g1	2.27431625353975	0.00021860526655032	0.027912820215227
TRINITY_DN533166_c0_g1	2.49090220951673	2.75764755534814E-06	0.00139868128859427
TRINITY_DN533129_c0_g2	2.80374799208067	0.000425708664028018	0.0418445915174508
TRINITY_DN532085_c0_g1	5.71308494903586	0.00025263265764035	0.0304048846319262
TRINITY_DN532060_c0_g1	4.33013742400491	4.83156235282056E-07	0.000366053977024183
TRINITY_DN531031_c0_g1	4.63055674734319	0.00016643428738904	0.0235038541796485
TRINITY_DN530947_c0_g1	3.21721537533204	0.0002183003655654	0.0278972727793627
TRINITY_DN530572_c0_g1	5.82955366535262	0.000224551593897558	0.0283660689289633
TRINITY_DN530569_c0_g1	2.78710163287366	0.000447280799075214	0.0431774308846185
TRINITY_DN530447_c0_g1	2.62897633358861	0.000182752354817219	0.0248637874600636
TRINITY_DN530349_c0_g1	5.74133251150353	0.000363282947896923	0.0382260989623575
TRINITY_DN530293_c0_g1	7.42865442016296	9.99986953929272E-07	0.000639343585929039
TRINITY_DN529946_c0_g1	2.91647275031503	0.0000538979350425444	0.0113192598985396
TRINITY_DN529870_c0_g1	3.9257447702395	9.58808788190363E-06	0.0034285141666474
TRINITY_DN529151_c0_g1	2.03072145487689	0.000344230594290852	0.0368837633818963
TRINITY_DN528937_c0_g1	7.08495473248297	2.13235545219806E-07	0.000199426984377488
TRINITY_DN527959_c0_g1	2.89605023281802	2.53095472436894E-06	0.00130396385296495
TRINITY_DN527751_c0_g1	2.84275157128558	0.000230582854562454	0.0287984688550934
TRINITY_DN527588_c0_g1	2.65904511817846	0.0000345783022153102	0.00844116942989861
TRINITY_DN52718_c0_g1	2.30913098197641	0.000167307512633117	0.0235834440416974
TRINITY_DN526475_c0_g1	3.16668360404077	0.000120132155102411	0.0191344822306513
TRINITY_DN526094_c0_g1	2.05337964052429	0.000519159152037686	0.0473174117613479
TRINITY_DN525724_c0_g1	7.56922333758613	7.85046181720806E-07	0.000535457738048101
TRINITY_DN524995_c1_g1	3.45377107452828	1.85298028587889E-06	0.00102765746951847
TRINITY_DN524170_c1_g1	6.66883232815787	2.04674185085499E-07	0.000193952871924444
TRINITY_DN523463_c0_g1	2.35420237162956	0.0000410973506449865	0.0095093651020512
TRINITY_DN52342_c0_g1	3.09603359445793	0.000427818644379313	0.0419545035745952
TRINITY_DN523173_c0_g1	2.60754806823606	3.1061643649769E-07	0.000261557449055684
TRINITY_DN522771_c0_g2	8.17504986754591	2.2466978299316E-10	1.14079327544976E-06
TRINITY_DN522058_c0_g1	4.21864186273707	0.0000509868034741624	0.0109186304339506
TRINITY_DN521148_c0_g1	6.40473720227031	0.00053014406171331	0.0480598044979651
TRINITY_DN52050_c0_g1	3.84257938744582	1.21498544558998E-10	7.21082816635421E-07
TRINITY_DN519238_c0_g1	3.08455443038428	4.11424101709604E-06	0.00188863330943256
TRINITY_DN517434_c0_g1	2.22349036837183	4.11414405857518E-06	0.00188863330943256
TRINITY_DN517013_c0_g1	2.51693137088451	0.000328211880297086	0.0358139662734491
TRINITY_DN51532_c0_g1	5.84338432343467	0.000188317119866544	0.0253966936316954
TRINITY_DN514772_c0_g1	5.27957774412765	0.000227116496573572	0.0285764079119393
TRINITY_DN514642_c0_g1	3.16340740383447	0.0000265008845484529	0.00702704864251679
TRINITY_DN514253_c0_g1	3.08693365670932	0.000216379803833586	0.0277683161455498
TRINITY_DN514144_c0_g1	5.97511006813253	0.0000663346538711928	0.0129547610270464
TRINITY_DN514056_c0_g1	6.08680080469188	0.000228787765466686	0.0286840228710809
TRINITY_DN512913_c0_g1	8.50813756728576	1.1123736799542E-12	1.63482578942127E-08
TRINITY_DN512048_c0_g1	6.44045544405364	0.000072615253835695	0.0136617124824482
TRINITY_DN512016_c0_g1	5.27311114177787	3.30886160381565E-08	0.0000490944820326138
TRINITY_DN511994_c0_g1	2.61291320058952	2.68280299564852E-07	0.000237139028119038
TRINITY_DN511418_c0_g1	5.94363129193577	0.000004791163802261	0.00208922172105692
TRINITY_DN511231_c0_g1	3.27171908549826	0.0000234268589162344	0.0064492731339832
TRINITY_DN510512_c0_g1	7.68498058523633	1.12951699226458E-08	0.0000224424222287393
TRINITY_DN510409_c0_g1	4.75990117619223	7.58201366091916E-06	0.00288020719773576
TRINITY_DN508421_c0_g1	5.70703959382616	0.000407710155046374	0.0407342912842878
TRINITY_DN508155_c0_g1	3.12119292391289	0.000222456145058779	0.0282014189487433
TRINITY_DN506088_c1_g1	9.70032524861155	8.70606030754354E-19	1.98928254391185E-13
TRINITY_DN505673_c0_g1	3.05251076035528	0.0000850174331204126	0.0153061869057343
TRINITY_DN504715_c0_g1	2.45358807584844	0.000265804890278177	0.0313439511238372
TRINITY_DN50448_c0_g1	7.12723890508412	8.76788743924493E-06	0.00320779072824129
TRINITY_DN504420_c0_g1	5.35877377432619	4.67089017996351E-06	0.00206235822373059
TRINITY_DN502926_c0_g1	4.04990773097622	4.5087285293247E-08	0.0000616896656634442
TRINITY_DN502441_c1_g1	3.62631084748755	6.48949734481899E-07	0.000458365133325215
TRINITY_DN501577_c0_g1	5.66870752539537	0.0000225024788994739	0.00627449287696906
TRINITY_DN501135_c0_g1	3.50012602548085	0.00011706494814586	0.0187775628372342
TRINITY_DN500804_c0_g1	6.29836336508494	0.000023717878870558	0.00650587396716601
TRINITY_DN500568_c0_g1	2.58236716232606	0.0000180789880662466	0.0054283052552023
TRINITY_DN500110_c0_g1	4.27729008145856	0.000530142729587514	0.0480598044979651
TRINITY_DN499872_c0_g1	5.15344175063071	0.0000196424046538083	0.00575406616534266
TRINITY_DN499001_c0_g1	6.91797911860199	1.03390359607489E-07	0.000118416425203778
TRINITY_DN49875_c0_g1	2.73254326464842	0.00036936552800053	0.0386259986063859
TRINITY_DN498713_c0_g1	2.29012296605578	0.0000371063719034155	0.00880891775760938
TRINITY_DN498211_c0_g1	2.01517799799526	0.000424914892665521	0.0418133089942789
TRINITY_DN498103_c0_g1	3.73054838941386	0.0000349677969452119	0.00849992744170133
TRINITY_DN498082_c0_g1	4.52764497784166	0.000171179352455807	0.0239174102879736
TRINITY_DN498016_c0_g1	2.41466096988433	0.000395929174503114	0.040071162314964
TRINITY_DN49767_c0_g1	6.44422438389586	1.22690578558379E-06	0.000745703087079074
TRINITY_DN496832_c0_g1	8.02213061632649	1.11474653416808E-07	0.000124553982678827
TRINITY_DN496710_c0_g1	3.92793319624813	0.0000752361738165612	0.0140163182226183
TRINITY_DN496336_c0_g1	2.54119535409293	1.98553690605373E-06	0.00107253728087906
TRINITY_DN49557_c0_g1	2.69405711498557	0.000194186283826979	0.0259627856856417
TRINITY_DN494666_c0_g1	2.76669956688414	0.00038250662701787	0.0393341445696765
TRINITY_DN493574_c0_g1	6.69614150026515	0.0000709608353193582	0.0134988204503904
TRINITY_DN491852_c0_g1	3.6123025359156	0.0000590751135319809	0.0119725106196079
TRINITY_DN491787_c0_g1	5.30067745376061	0.000246732129401839	0.0299973647401031
TRINITY_DN491719_c1_g1	2.49155723067622	0.0000494163585062452	0.0106883455114854
TRINITY_DN491565_c0_g1	2.12705959507625	2.52067751530497E-07	0.000224545687400426
TRINITY_DN491307_c0_g1	7.31789133307601	1.72922966016061E-11	1.61272898762751E-07
TRINITY_DN490661_c0_g1	3.28709673761102	0.0000309568610843309	0.00784197008492583
TRINITY_DN490655_c0_g1	3.1853857567238	0.000044759763903025	0.0100236480607934
TRINITY_DN490150_c0_g1	6.35161598994246	0.0000363113941247099	0.00868150497209486
TRINITY_DN489991_c0_g1	4.81252555544416	0.0000129476530157965	0.00428141972241884
TRINITY_DN488995_c0_g1	3.03812522143617	0.000448107043474487	0.0432206715034442
TRINITY_DN488792_c0_g1	2.51377527163922	0.000239847675990959	0.0295278851712706
TRINITY_DN487737_c0_g1	2.32353309907204	0.0000143737323116501	0.00460193806261578
TRINITY_DN487277_c0_g1	2.29171706021788	0.0000188395866928949	0.00558331066382144
TRINITY_DN486820_c0_g1	2.02831912175661	0.0000305970612203476	0.0077953079088462
TRINITY_DN48668_c0_g1	2.04149861878783	0.0000180498709461999	0.0054231258540184
TRINITY_DN486204_c0_g1	2.33064755607974	0.0001361736902328	0.020784817084872
TRINITY_DN486148_c0_g1	2.05791274760029	0.000514450420390176	0.0470209196182665
TRINITY_DN485827_c0_g1	5.61300206085286	0.000453079419529766	0.0435348733751196
TRINITY_DN485787_c0_g1	6.62311272082895	0.0000131840372195225	0.00433442186401787
TRINITY_DN485503_c0_g1	4.6477911515959	0.000159529771450775	0.0228680022571352
TRINITY_DN485176_c0_g1	3.55492671250665	9.16138188113947E-07	0.000603262475950744
TRINITY_DN484861_c0_g1	6.64008529457166	7.86110359730101E-06	0.00295916804837182
TRINITY_DN484499_c0_g1	2.06973394133532	0.000147525711931432	0.0217686406342012
TRINITY_DN484447_c0_g1	6.9050912577432	5.19940993091273E-07	0.000385100153242779
TRINITY_DN484119_c0_g1	3.52138330404486	0.000321349465181115	0.0353034498913895
TRINITY_DN483874_c0_g1	6.50524528958165	2.64915826616462E-06	0.00135155143936254
TRINITY_DN483642_c0_g1	6.15721161551394	0.000193335737152152	0.0258717750657943
TRINITY_DN482730_c0_g1	2.47818336689981	0.000187243444718645	0.025315978495587
TRINITY_DN482693_c1_g1	3.17239853667163	0.000440977182639647	0.0427656110346521
TRINITY_DN482080_c0_g1	4.90042137923992	0.000085002140890929	0.0153061869057343
TRINITY_DN481946_c0_g1	2.11232259084758	0.0000134361314160403	0.00438582201682388
TRINITY_DN480652_c0_g1	7.24702948367987	2.04281762973023E-10	1.07303809537375E-06
TRINITY_DN480029_c0_g1	6.28796232794447	0.000146262766382925	0.0216520304374634
TRINITY_DN480007_c0_g1	4.18213788533528	0.0000378508220805232	0.0089476784307862
TRINITY_DN479434_c0_g1	6.85389895927883	0.00004859805593155	0.0105755849447844
TRINITY_DN478610_c0_g1	6.64255394868512	2.02474551797678E-08	0.0000337695038236925
TRINITY_DN477615_c0_g1	6.01311872591245	0.000379693141777985	0.0391947615710047
TRINITY_DN477115_c0_g1	5.77394133521169	1.94772320175549E-08	0.0000327237547986705
TRINITY_DN476893_c0_g1	2.20684305072011	0.0000540644191591444	0.0113385914560345
TRINITY_DN476542_c0_g1	6.13090157585998	0.000202274217726858	0.0266158624274579
TRINITY_DN475306_c0_g1	2.03563715005661	0.0000599618261964429	0.012087267326802
TRINITY_DN475126_c0_g1	7.11922542873079	0.0000074610930178365	0.00283899248629065
TRINITY_DN474740_c0_g1	7.10305300040253	0.0000378866792203981	0.0089476784307862
TRINITY_DN474361_c0_g1	4.17279790071563	1.27747904144589E-06	0.000769160200516828
TRINITY_DN473020_c0_g1	7.01666551365092	1.23020855792679E-06	0.000746600993983861
TRINITY_DN472272_c0_g1	6.58150493090026	0.0000013448050516189	0.000803346105789826
TRINITY_DN472241_c0_g1	6.45577751255571	0.000047823659560774	0.0104869666676387
TRINITY_DN470650_c0_g1	8.45709865079265	0.000293032369156167	0.0332254690450683
TRINITY_DN469264_c0_g1	2.23722355786977	0.000311890546311504	0.0345695457137525
TRINITY_DN468166_c0_g1	5.34480533023469	0.000047904444106566	0.0104946098290371
TRINITY_DN46809_c0_g1	6.16851384631521	0.00023391641396174	0.0290323178119357
TRINITY_DN467467_c0_g1	5.84307415352564	4.84613723116648E-07	0.000366053977024183
TRINITY_DN46736_c0_g1	7.26727999448602	1.90398807213137E-08	0.000032107000040855
TRINITY_DN467311_c0_g1	6.66768476658602	0.000253212942555763	0.030451388471756
TRINITY_DN467263_c0_g1	7.86548857457723	0.000202492130438179	0.0266215401912205
TRINITY_DN466913_c0_g1	5.68254640056509	0.0000351227562823216	0.00852132639829302
TRINITY_DN465788_c0_g1	2.35657368255547	0.000376359172556868	0.0390092142318934
TRINITY_DN465706_c0_g1	2.2926687658837	0.000148732443900334	0.0218435376354454
TRINITY_DN464233_c0_g1	6.09239626247073	0.0000627291920661951	0.0124691117981498
TRINITY_DN463806_c0_g1	6.31635139343673	0.000143194568330177	0.0213990187678453
TRINITY_DN463655_c0_g1	5.38173100965167	9.76191663155617E-07	0.000632118206963454
TRINITY_DN463644_c0_g1	2.00980664652702	0.000242839661897874	0.0297360159194495
TRINITY_DN463569_c0_g1	6.21162004282733	0.0000053943558774878	0.00225856447523294
TRINITY_DN46319_c0_g1	4.24490251307497	0.000275381605123935	0.0320012131712977
TRINITY_DN463126_c0_g1	4.27078809896989	0.000100493401750042	0.0170635762324401
TRINITY_DN46256_c0_g1	2.35733580365125	0.000331449848695925	0.0360125067655381
TRINITY_DN462501_c0_g1	3.8482391721276	0.000187083862334511	0.0253140721596589
TRINITY_DN462081_c0_g1	2.66874982033939	0.000235964413150134	0.0291992703050781
TRINITY_DN462027_c0_g1	3.50317899371759	0.00019502759329603	0.0260130989800485
TRINITY_DN461936_c0_g1	7.41247532646594	0.0000018776022943323	0.00103628226724919
TRINITY_DN461644_c0_g1	8.89938523029882	1.67725127292993E-12	2.18995344203916E-08
TRINITY_DN46120_c0_g1	2.36419657207318	3.37021600315724E-07	0.000277504192946094
TRINITY_DN460696_c0_g1	3.68576379633763	0.000252051356486344	0.0303676297069647
TRINITY_DN459828_c0_g1	5.08651769058131	0.00022823952837155	0.028638859305727
TRINITY_DN458886_c0_g1	2.89190298814529	0.000172676993133491	0.0240330050577807
TRINITY_DN458848_c0_g1	3.87979368671962	4.85826663189395E-07	0.000366330897599202
TRINITY_DN458336_c0_g1	2.09031664628178	0.000538579410387457	0.0485739742636951
TRINITY_DN458300_c0_g1	2.05939494970851	0.000341064287412805	0.0366648521703606
TRINITY_DN457679_c0_g1	3.05477631385425	0.000287413615072865	0.0328607888728843
TRINITY_DN45766_c0_g1	5.7630631139254	0.000432415041115757	0.0422240352156854
TRINITY_DN4576_c0_g1	6.64244409174951	0.0000389999723163035	0.00915375314635161
TRINITY_DN456782_c0_g1	5.90292221103991	0.000041224316940798	0.00951946344120332
TRINITY_DN456780_c0_g1	4.33138870927746	0.000180224268156928	0.0246957504817086
TRINITY_DN456245_c0_g1	4.31716374749105	0.000162444994968971	0.0231335036961297
TRINITY_DN4560_c0_g1	2.26725429065384	0.000247732257214754	0.0300317872188818
TRINITY_DN455134_c0_g1	5.7452744628395	5.40954481765482E-06	0.00226132198688496
TRINITY_DN455113_c0_g1	3.53080937262083	0.0000598854646699663	0.0120825336550104
TRINITY_DN45439_c0_g1	6.39813903885804	0.0000343643872012045	0.00840241443461961
TRINITY_DN453170_c0_g1	5.77672994286748	0.000122912179317947	0.0194377153700948
TRINITY_DN451826_c0_g1	6.00172318656706	0.000320589189723249	0.0352345869728831
TRINITY_DN451454_c0_g1	6.68660936624468	0.0000413583021676641	0.00952633457207483
TRINITY_DN450770_c0_g1	3.40514610711611	4.11500880687951E-09	9.79432106582423E-06
TRINITY_DN450705_c0_g1	2.6848440570094	0.000375361102676854	0.0389499363283584
TRINITY_DN449663_c0_g1	2.1676611337757	0.000255804255808041	0.0306598288799588
TRINITY_DN447670_c0_g1	4.90595649753103	0.000509322941839125	0.0467190832085865
TRINITY_DN447643_c0_g1	2.34839908304583	0.000271703672431559	0.0317396006792314
TRINITY_DN447016_c0_g1	4.768063317948	0.0000557216274512541	0.0115588357175187
TRINITY_DN446101_c0_g1	7.33226582131803	2.43862509589826E-11	2.02622255513519E-07
TRINITY_DN445718_c0_g1	6.10824638995405	3.92836141885014E-07	0.000312211135317824
TRINITY_DN445377_c0_g1	2.3249690720469	0.000438402193612592	0.0426174306859458
TRINITY_DN445356_c0_g1	6.11780395956125	4.33753381676327E-07	0.000336536656002549
TRINITY_DN444954_c0_g1	2.35620799722685	0.0000706409315565414	0.013450857512567
TRINITY_DN444832_c0_g1	3.01760590595563	0.0000927972616259376	0.0161428378362824
TRINITY_DN444777_c0_g1	3.16191855300652	0.0000102451313751815	0.00360431395321963
TRINITY_DN444669_c0_g1	5.70494504118511	0.000516645854787575	0.0471525568754997
TRINITY_DN444319_c0_g1	4.89899854290571	0.000140132241120961	0.0211838414175937
TRINITY_DN442804_c0_g1	4.90694175120016	0.0000450261314396645	0.0100451857235946
TRINITY_DN442444_c0_g1	2.70270879183801	0.000146272997316553	0.0216520304374634
TRINITY_DN442073_c0_g1	3.02353970873463	0.0000913831460099397	0.0159881321320024
TRINITY_DN441425_c0_g1	3.47015507852271	0.000547546131370404	0.0489755705446264
TRINITY_DN440681_c0_g1	4.36451637516619	0.000207741221416546	0.0270541376580015
TRINITY_DN440661_c0_g1	6.72253640459751	0.0000190953511446742	0.00564081857071906
TRINITY_DN440230_c0_g1	6.8308180931975	0.000148514232158301	0.0218330768417866
TRINITY_DN439433_c0_g1	3.60257550094106	0.000468172242761209	0.0443417817357428
TRINITY_DN439033_c0_g1	4.41757405230258	4.46797417693491E-07	0.000344318816723293
TRINITY_DN438823_c0_g1	2.25315255972957	0.000472773400322413	0.0445879023854403
TRINITY_DN438444_c0_g1	3.22980602848952	0.000213233678156982	0.0275346798851661
TRINITY_DN438443_c0_g1	6.16244251475182	0.000101309931439271	0.0171599047251926
TRINITY_DN438259_c0_g1	2.84660555178343	0.000489414162597441	0.0455604806146016
TRINITY_DN438035_c0_g1	2.3475145602287	0.0003620830183253	0.0381789557864426
TRINITY_DN43780_c0_g1	3.94922564711719	0.0000586025511339443	0.0119290256737635
TRINITY_DN437453_c0_g1	2.2304169330187	0.000530631849027416	0.048063157444524
TRINITY_DN437074_c0_g1	7.17764535310659	1.39606454618688E-09	4.26279448122366E-06
TRINITY_DN437070_c0_g1	6.65155797926168	1.12368133795974E-08	0.0000224239688764867
TRINITY_DN435843_c0_g1	6.36170755713929	0.000218409413600922	0.027903405396326
TRINITY_DN435043_c0_g1	4.94227456270753	1.17045451502888E-06	0.000720407958969299
TRINITY_DN434936_c0_g1	2.70749366408811	0.000007334403197115	0.00281421851237883
TRINITY_DN434615_c0_g1	5.59167169389501	0.00052088261473017	0.0473791849586872
TRINITY_DN434534_c0_g1	2.23884390605815	0.0000985441687590086	0.0168296604026027
TRINITY_DN433553_c0_g1	5.15146471376222	0.000263859385022226	0.0312061523402011
TRINITY_DN432704_c0_g1	2.34420355451782	0.000278945432894986	0.0322149900146105
TRINITY_DN432003_c0_g1	3.3076773131357	0.000275252702869223	0.0319987744031546
TRINITY_DN431583_c0_g1	6.57987008558475	0.0000247500203637	0.00670845925620792
TRINITY_DN430903_c0_g1	6.23311124896711	2.9274791461981E-07	0.000250571677850055
TRINITY_DN430641_c0_g1	6.26086922811001	2.45432048751399E-08	0.0000397621119310717
TRINITY_DN430272_c0_g1	2.15555129931578	0.000297799965202102	0.0336193207751429
TRINITY_DN429859_c0_g1	2.4714802446707	0.000137619620656073	0.0209008026601454
TRINITY_DN429424_c0_g1	2.39083455171091	0.000315256329972762	0.0348327755613135
TRINITY_DN428001_c0_g1	6.37880029946014	4.22664764728949E-08	0.000058615138791466
TRINITY_DN426252_c1_g1	3.06281565622792	0.000536011211154446	0.0483996623914341
TRINITY_DN425356_c1_g1	3.13990155529514	5.03363791287733E-09	0.0000116177379925757
TRINITY_DN424446_c0_g1	3.65837520571678	0.000461536914443993	0.0439593229382934
TRINITY_DN421698_c0_g1	2.49193197180875	0.00024865303338623	0.0300803003900933
TRINITY_DN421630_c0_g1	4.62351708862395	0.000001828972509687	0.00101557532108972
TRINITY_DN421307_c0_g1	2.01181105689991	0.000204463681904515	0.0267805815609575
TRINITY_DN421022_c0_g1	3.04380053403106	0.000142724456359073	0.0213567006753831
TRINITY_DN420275_c0_g1	3.55312342238828	2.07180147032826E-09	5.91742756451481E-06
TRINITY_DN420035_c0_g1	7.52692420259862	6.40192306045134E-07	0.000452879568970517
TRINITY_DN41933_c0_g1	5.89232936026749	0.0000849176024143599	0.0153021787429549
TRINITY_DN419117_c0_g1	3.76755861792646	0.000181737901597395	0.0248089966042743
TRINITY_DN418608_c0_g1	3.99486357011447	0.000388718748684474	0.039719346391937
TRINITY_DN418491_c0_g1	5.05784705503526	0.0000411971245024471	0.00951946344120332
TRINITY_DN418252_c0_g1	8.36866268347971	3.88838889270903E-11	3.08598232751764E-07
TRINITY_DN417477_c0_g1	5.92633506045708	3.45304668235718E-06	0.00165980375441165
TRINITY_DN41717_c0_g1	3.29473991342029	0.0000211045977327428	0.00602308079491226
TRINITY_DN416076_c0_g1	3.26739402529309	0.000304638071499472	0.0340814815529264
TRINITY_DN415290_c0_g1	4.7536311713309	0.000166598890308103	0.0235198312277169
TRINITY_DN414989_c0_g1	2.94852487186182	2.16830840404756E-06	0.00114952543033513
TRINITY_DN413813_c0_g1	6.82465056090931	0.000040303814581718	0.00938089169009259
TRINITY_DN413410_c0_g1	2.70562444649988	0.0000863776489121423	0.0154495299495351
TRINITY_DN41339_c0_g1	7.19446153918306	5.37545954224175E-09	0.0000122214950511939
TRINITY_DN412355_c0_g1	2.79799961102211	0.0000164701137953531	0.00507528278025006
TRINITY_DN412057_c0_g1	4.68873902724985	5.73125527495391E-08	0.00007569146220189
TRINITY_DN411609_c1_g1	6.00943734849436	0.000174353700622824	0.0242019660778458
TRINITY_DN411484_c0_g1	2.18479891836314	0.000368718483834848	0.0386113479584601
TRINITY_DN411261_c0_g1	2.78449035265464	0.0000150707772739768	0.00474976852750352
TRINITY_DN411064_c0_g1	7.95451189850266	1.83079942242579E-07	0.000180313225529206
TRINITY_DN411027_c0_g1	4.28330361679108	0.0000834797796669735	0.0151446040295557
TRINITY_DN410324_c0_g1	3.91016066883568	2.53981085224036E-06	0.00130558276911543
TRINITY_DN409481_c0_g1	2.87408330483978	0.0000579269099300609	0.0118410701345059
TRINITY_DN409404_c0_g1	5.70196650835618	0.000525237784351792	0.0477096729468012
TRINITY_DN407730_c0_g1	4.02866590301371	0.000055706568271672	0.0115588357175187
TRINITY_DN407690_c0_g1	5.85842065402543	0.000182091505132781	0.0248250694354473
TRINITY_DN406799_c0_g1	2.69155930719977	0.000196990551247709	0.0261675399485061
TRINITY_DN405934_c0_g1	5.69179719682016	0.000218168225248165	0.0278959879461971
TRINITY_DN40573_c0_g1	4.52852240529518	0.000376164948780676	0.0389979282244518
TRINITY_DN403894_c0_g1	2.69478916318491	0.000426820618671341	0.0419015898787065
TRINITY_DN403574_c0_g1	3.09155066766828	8.39501726504385E-06	0.00311025386663512
TRINITY_DN403402_c0_g1	2.11987237287054	0.000322138917365664	0.0353623875976699
TRINITY_DN402513_c0_g1	8.57164140782348	0.0000466899772303416	0.0102926962443509
TRINITY_DN401332_c0_g1	6.16700788575227	0.000111927253889452	0.0183117191908962
TRINITY_DN400550_c0_g1	2.81058652262271	0.000501550421664019	0.0463384380615859
TRINITY_DN400549_c0_g1	2.85137243223078	0.0000475338318360241	0.0104284161032554
TRINITY_DN397960_c0_g1	2.09784804121481	0.0000578215811878036	0.0118333044083529
TRINITY_DN397935_c0_g1	2.7550582758591	0.000157535726634972	0.0227032282067052
TRINITY_DN397705_c0_g1	6.20783713258844	0.000103885919682136	0.0174152291940821
TRINITY_DN397416_c0_g1	2.09554977635516	0.000220670790192471	0.0280902236959545
TRINITY_DN396574_c0_g1	5.65720941755558	0.000540670916435911	0.0487000724529036
TRINITY_DN394714_c0_g1	6.22229045998345	0.0000452572257603099	0.0100691378216906
TRINITY_DN394208_c0_g1	6.04785235786493	0.000105967502504207	0.0176179048815563
TRINITY_DN393692_c0_g1	5.13845953659658	0.0000523252145885483	0.0110806279723779
TRINITY_DN393655_c0_g1	3.94230060315493	0.000135825857249857	0.0207386524734038
TRINITY_DN391544_c0_g1	2.17321442531047	0.000126291446641568	0.0197649574033688
TRINITY_DN390175_c0_g1	4.53111026533189	0.0000221777971729353	0.00622720967753054
TRINITY_DN390123_c0_g1	2.9914500406895	0.0000462179347453315	0.0102231566134557
TRINITY_DN389975_c0_g1	6.4287296989127	0.0000885738874701185	0.0156855635644444
TRINITY_DN389822_c0_g1	3.2644331327403	0.000370219044859446	0.0386729479854921
TRINITY_DN389716_c0_g1	6.47950619086797	5.72726847787556E-06	0.00234314500194037
TRINITY_DN389568_c0_g1	3.17267326937676	0.000430344088536609	0.0421174032967681
TRINITY_DN389153_c0_g1	3.74737309967222	0.000227974914608833	0.0286277068599593
TRINITY_DN388694_c0_g1	2.57665509933917	0.000483424981191708	0.0451685576170182
TRINITY_DN388222_c0_g1	2.58592850082488	0.000447496236386137	0.043179985235141
TRINITY_DN388193_c0_g1	2.12023447190202	0.000159819121636332	0.0228846686649343
TRINITY_DN38798_c0_g1	5.98531217194612	0.000464980743524858	0.0441584829638275
TRINITY_DN387904_c0_g1	7.33375051339397	9.95817254122228E-07	0.000639292769984335
TRINITY_DN385850_c0_g1	6.80499196529171	5.12676932226559E-07	0.000382197725781975
TRINITY_DN385530_c0_g1	3.21738394715527	0.0000263926121942101	0.00701227154733004
TRINITY_DN384140_c0_g1	6.72922519277791	0.0000105798369663582	0.00369086817110449
TRINITY_DN383772_c0_g1	2.2352379831572	0.000178074233075115	0.0245113818146177
TRINITY_DN383607_c0_g1	2.37452800859834	0.000465181465514044	0.0441591914338038
TRINITY_DN383038_c0_g1	3.78458441946027	0.000107838328499972	0.0178424410081626
TRINITY_DN38278_c0_g1	2.17993111853558	0.000414526034105005	0.041190133349332
TRINITY_DN382659_c0_g1	2.10776386266955	0.0000643135286609802	0.0126847262994061
TRINITY_DN382458_c0_g1	2.44275684601771	6.80843177538622E-06	0.00266589798508779
TRINITY_DN381642_c0_g1	6.65203377509562	0.0000388069097432094	0.00912257822516963
TRINITY_DN378917_c4_g1	2.36640404404464	0.000194736247374372	0.0259982846085655
TRINITY_DN377753_c0_g1	6.28073599015085	1.5235030794351E-07	0.000157160863490946
TRINITY_DN375373_c0_g1	7.30577799650799	2.42558259843344E-06	0.00125961606874193
TRINITY_DN374831_c0_g1	2.88904589442779	4.8412201353082E-07	0.000366053977024183
TRINITY_DN374354_c0_g1	2.26419218856967	0.000259222317699792	0.0308654217094821
TRINITY_DN373839_c0_g1	2.81066771168559	4.46704054447775E-06	0.00199548770707703
TRINITY_DN373193_c0_g1	3.08446721071001	0.000032748937465954	0.00812479448137426
TRINITY_DN372990_c0_g1	6.54491138249279	0.0000301823811791883	0.00770988597558128
TRINITY_DN372841_c0_g1	2.50251831421312	1.35094594100172E-06	0.000804910148222284
TRINITY_DN372591_c0_g1	3.12428995990594	0.000505090019941633	0.0464920370879974
TRINITY_DN372272_c0_g1	8.46206622095866	4.37480072316446E-10	1.90402993607379E-06
TRINITY_DN371746_c0_g1	3.80837314638874	1.13675891580544E-06	0.000704864563658207
TRINITY_DN371578_c0_g1	2.05026422496625	3.52179556652118E-06	0.00167822556032678
TRINITY_DN371478_c0_g1	7.03376524784549	4.92249616013304E-06	0.00212419421645598
TRINITY_DN371213_c0_g1	5.75677302821221	0.0000138103960037098	0.00446020158935924
TRINITY_DN370956_c0_g1	5.91026946800292	7.98059220058159E-07	0.000542713522107051
TRINITY_DN370365_c0_g1	6.31801530545451	0.000101430546929692	0.0171739691664714
TRINITY_DN369996_c0_g1	6.25589399962247	5.47935024302393E-06	0.00228258642557796
TRINITY_DN369785_c0_g1	4.72334999290228	0.000115928011359033	0.0186534803672118
TRINITY_DN369738_c0_g1	5.94904894494626	1.00721759439982E-06	0.000642858036354167
TRINITY_DN369569_c0_g1	5.87757377214819	0.000150148045383604	0.0219500495725408
TRINITY_DN369385_c0_g1	6.42634816098582	0.000102352085858045	0.017278786483966
TRINITY_DN368555_c0_g1	2.80970965435868	1.61375423483241E-06	0.000928798892024678
TRINITY_DN368322_c0_g1	7.45410884796175	6.84329702219667E-10	2.65025815218611E-06
TRINITY_DN3682_c0_g1	4.72943839074883	0.0000151254966783667	0.00476044798626271
TRINITY_DN367338_c0_g1	3.54068947050557	0.0000395975035391959	0.00925132103648777
TRINITY_DN366839_c0_g1	3.56265394694985	0.000434103131431289	0.0422988637913429
TRINITY_DN366068_c0_g1	6.52707154969528	3.22317011852681E-08	0.0000485739757485491
TRINITY_DN361363_c0_g1	3.94288596159705	0.000122368034478957	0.0193899872886511
TRINITY_DN361143_c0_g1	3.4337644371146	0.0000308467966228298	0.00782276131802094
TRINITY_DN360404_c0_g1	3.79576961764659	0.0000343184036087684	0.00840015995091798
TRINITY_DN360367_c0_g1	3.65040476621854	0.00056211826539706	0.0497350052017951
TRINITY_DN359851_c0_g1	3.66767212104357	0.000503909293282202	0.0464275201851708
TRINITY_DN359125_c0_g1	6.19190813426965	2.91370456210427E-06	0.00146644055113095
TRINITY_DN358352_c0_g1	3.40897829384905	0.000448530633904961	0.0432250352861578
TRINITY_DN358236_c0_g1	7.2283799224387	1.14364279475234E-09	3.74883617343355E-06
TRINITY_DN357776_c0_g1	2.47515059530316	0.0000246854311052759	0.00670287925724173
TRINITY_DN357374_c0_g1	6.14876174350857	0.0000874145673820559	0.0155679689473075
TRINITY_DN357109_c0_g1	7.10748772317191	0.0000515328975374088	0.0109873927064263
TRINITY_DN357062_c0_g1	5.71867532557374	0.000145671013256985	0.02161767471241
TRINITY_DN357040_c0_g1	6.53294210693137	2.78198062876007E-07	0.000242383765756543
TRINITY_DN356503_c0_g1	8.40465511413594	3.65207562074213E-10	1.68581286239566E-06
TRINITY_DN35634_c0_g1	2.1545686083866	0.0000280689976238632	0.00732982576350514
TRINITY_DN355532_c0_g1	8.45098975617755	0.0000899390017865066	0.0158324516750432
TRINITY_DN355441_c0_g1	2.78397976556675	0.000025097767950648	0.00677751506476129
TRINITY_DN355134_c0_g1	6.61899017959857	0.000168266691964709	0.0236632266488495
TRINITY_DN35422_c0_g1	5.82500514608808	0.000520598198968922	0.0473791849586872
TRINITY_DN353787_c0_g1	5.00545253984551	0.0000267973994254931	0.00707765185563567
TRINITY_DN352941_c0_g1	2.14494426113858	0.000212335507622298	0.0274420758542859
TRINITY_DN352752_c0_g1	7.1853005823135	3.45471342324911E-06	0.00165980375441165
TRINITY_DN351028_c0_g1	4.92380979085546	1.37016123764651E-06	0.000812865964162286
TRINITY_DN350963_c0_g1	3.30098315280267	0.000214489838013891	0.0276344184083146
TRINITY_DN350750_c0_g1	2.53145598676394	0.000514796644828897	0.0470323648794618
TRINITY_DN350084_c0_g1	2.04929750934753	0.00017293827444026	0.0240580566696821
TRINITY_DN349687_c1_g1	6.86360663514907	8.12865376860831E-08	0.0000990585927575673
TRINITY_DN34906_c0_g1	2.28238206343385	0.000131911483553571	0.0203118951964842
TRINITY_DN348143_c0_g1	4.71324451058601	0.0000675063539741403	0.0130718617330231
TRINITY_DN347991_c0_g1	6.19519207682816	0.00019697996048129	0.0261675399485061
TRINITY_DN347569_c0_g1	5.81220568530731	8.57451537875469E-06	0.00315741467298306
TRINITY_DN347459_c0_g1	3.03797686946765	0.000216031346517843	0.0277547745241765
TRINITY_DN345344_c0_g1	7.80910593740648	1.14476584202388E-12	1.63482578942127E-08
TRINITY_DN344145_c0_g1	7.31653713978847	0.000124930008508067	0.019605121517578
TRINITY_DN342914_c0_g1	4.39130745097498	0.000113657403705123	0.0184054109158033
TRINITY_DN342264_c0_g1	3.09970978866774	0.0000682740667664977	0.0131503775903297
TRINITY_DN342193_c0_g1	2.76185123660852	0.000151152913494835	0.0220405448730624
TRINITY_DN341749_c0_g1	3.60488637451945	0.000242183387343449	0.0296784416948536
TRINITY_DN341744_c0_g1	4.36264574991361	0.0000509086826266982	0.0109071124142637
TRINITY_DN341515_c0_g1	6.01515818498867	4.77026399381774E-06	0.00208408547036977
TRINITY_DN341474_c0_g1	8.45728750745402	0.0000518948365270285	0.0110499082154981
TRINITY_DN340209_c0_g1	2.20709424375013	0.00017353971818768	0.0241343787994983
TRINITY_DN340164_c0_g1	2.00202754339465	0.000457155982882963	0.0437320208582365
TRINITY_DN33961_c0_g1	3.5869896925294	1.72713639011103E-06	0.000974420499560568
TRINITY_DN338897_c0_g1	6.06810234655537	0.000131063126963726	0.0202290858862316
TRINITY_DN338739_c0_g1	2.97178908129217	0.000219914965357545	0.028017462857193
TRINITY_DN338639_c0_g1	7.20993546224763	6.32149170245388E-06	0.00252742419083202
TRINITY_DN338573_c0_g1	4.1885550267922	2.74123361186135E-09	7.15834780467026E-06
TRINITY_DN338443_c0_g1	6.34563746057843	0.0000850738197514272	0.0153061869057343
TRINITY_DN337926_c0_g1	6.75678478994981	0.0000220893569346419	0.0062120437211373
TRINITY_DN337856_c0_g1	5.86770948137093	0.000399696053491213	0.040277023173725
TRINITY_DN337359_c0_g1	9.09951306401567	6.21136731802807E-12	6.45118256347958E-08
TRINITY_DN336494_c0_g1	6.42012443254377	0.0000399517467155016	0.00932454996323985
TRINITY_DN336238_c0_g1	3.02942055527271	0.000223047182408484	0.0282579070913699
TRINITY_DN335948_c0_g1	2.09217445961975	0.00001115169022104	0.00383460392079203
TRINITY_DN335907_c0_g1	6.78362884162834	9.89210925308588E-06	0.00350704051462313
TRINITY_DN335215_c0_g1	5.43054764808517	0.0000265062332784084	0.00702704864251679
TRINITY_DN334630_c0_g1	6.48220513166561	3.21885803841688E-06	0.00158510721687506
TRINITY_DN334330_c0_g1	3.41737757120576	1.48487378822035E-07	0.000155189518972186
TRINITY_DN334301_c0_g1	5.65616457095608	0.000134886059647465	0.0206433856185639
TRINITY_DN334024_c0_g1	2.09610914760344	0.0000489137709960045	0.0106190054061388
TRINITY_DN333743_c0_g1	6.27493390693994	0.0000167804115154339	0.00513626704461828
TRINITY_DN333201_c0_g1	6.53527606515797	0.0000777132440224414	0.0143381381858753
TRINITY_DN332564_c0_g1	5.70129895908693	0.0000798575481697537	0.0146268301494988
TRINITY_DN332455_c0_g1	6.00079167391004	0.000264081096125421	0.0312242928735223
TRINITY_DN332129_c0_g1	2.63347285160522	0.0000043855247643847	0.00197257105416007
TRINITY_DN331429_c0_g1	3.49112510703298	0.000360343259898746	0.0380657756945465
TRINITY_DN330927_c0_g1	2.14381009752147	0.0000900216809383462	0.0158409040926657
TRINITY_DN330599_c0_g1	7.00938644600566	1.07679325948843E-06	0.000675936261081179
TRINITY_DN330592_c0_g1	3.76813596853847	0.000380030592080259	0.0391980200206397
TRINITY_DN329511_c0_g1	2.33361786662219	2.46462244126349E-08	0.0000397621119310717
TRINITY_DN329393_c0_g1	4.47079295735887	0.000259805700155269	0.0308904476652443
TRINITY_DN328664_c0_g1	2.43860645263262	7.09391278784405E-06	0.00274731611617905
TRINITY_DN32852_c0_g1	5.99778180322756	2.51005893040752E-06	0.00129612068981816
TRINITY_DN327686_c0_g1	6.4015574490709	0.0000288984066815999	0.00747381158608431
TRINITY_DN327424_c0_g1	6.45961371376117	0.000030280248920143	0.00772975764808394
TRINITY_DN327365_c0_g1	2.1456479613821	0.000142332383493715	0.0213327612631706
TRINITY_DN327351_c0_g1	6.20551934006285	0.0000229329786750512	0.00635406152027405
TRINITY_DN326657_c0_g1	3.61777196588092	0.000261052959414119	0.0309865116407115
TRINITY_DN325401_c0_g1	2.70919718151043	0.00017505351279209	0.0242636805289147
TRINITY_DN325365_c0_g1	5.72437077791566	0.0000125161842483769	0.00416284280007077
TRINITY_DN324730_c0_g1	3.62196598518011	0.0000210741406728075	0.00602308079491226
TRINITY_DN324262_c0_g1	2.30945542265989	8.22983636827455E-06	0.00307266050838648
TRINITY_DN323926_c0_g1	2.89919943891689	0.000285701287809789	0.0327522213949971
TRINITY_DN323472_c0_g1	6.87348468584285	3.08582533430241E-09	7.88235746659321E-06
TRINITY_DN322821_c0_g1	4.23344234463346	0.000269049123851115	0.0316000788396832
TRINITY_DN321250_c0_g1	2.57748081152508	0.0000773948580847128	0.0143001010761226
TRINITY_DN320946_c0_g1	7.22941328264963	2.37578475218118E-10	1.19308255201074E-06
TRINITY_DN319972_c0_g1	6.72212619843677	0.000104700838274624	0.0174624184968774
TRINITY_DN319368_c0_g1	6.14876708737729	1.92183823870551E-07	0.000185678015439652
TRINITY_DN318652_c0_g1	7.3195480164275	1.07517954603718E-06	0.000675936261081179
TRINITY_DN318491_c0_g1	7.91663986235111	1.11363003196672E-09	3.72878914182992E-06
TRINITY_DN318275_c0_g1	2.90190038994177	0.0000210684848948605	0.00602308079491226
TRINITY_DN317930_c0_g1	3.67221103736363	0.000375955848086896	0.0389850944192273
TRINITY_DN317814_c0_g1	3.15729582000978	0.0000419447874674254	0.00959333918308976
TRINITY_DN316556_c0_g1	3.85703585852662	0.000102521132553537	0.0172881650639762
TRINITY_DN316152_c0_g1	5.74340211148619	0.0000298676186848184	0.00765054703174654
TRINITY_DN315832_c0_g1	2.76090205807372	0.000146868228865503	0.0217066682318204
TRINITY_DN314710_c0_g1	3.20943763804279	0.00033865363877923	0.0365207766366112
TRINITY_DN314503_c0_g1	6.48115187122025	0.0000449517896303211	0.0100451857235946
TRINITY_DN314305_c0_g1	5.04409104432693	0.0000789149712442199	0.014518194395714
TRINITY_DN313602_c0_g1	6.2385038580226	0.000074971149154904	0.0139897572519401
TRINITY_DN312564_c0_g1	3.03088007850446	0.000155636906791727	0.022500537412508
TRINITY_DN311672_c0_g1	2.85795484922947	0.000313284991938307	0.034680978987654
TRINITY_DN311463_c0_g1	6.71037111165885	0.0000318968230635065	0.00798710431679217
TRINITY_DN310766_c0_g1	3.17078585490713	0.000205546503330893	0.0268838825026268
TRINITY_DN310483_c0_g1	4.57909092642519	0.000126563008268792	0.0197939000762281
TRINITY_DN30996_c0_g1	5.91267937520518	4.73217990818047E-06	0.00207189906695241
TRINITY_DN309712_c1_g1	2.2437587299657	0.000230549171004815	0.0287984688550934
TRINITY_DN309671_c0_g1	7.31040108366757	0.0000041683466257592	0.00190606322839261
TRINITY_DN308753_c0_g1	3.18447328340875	0.000111560321588375	0.0182664737520704
TRINITY_DN307800_c0_g1	6.59420041575	0.0000130606869717309	0.00430944203453963
TRINITY_DN307729_c0_g1	2.7270913027591	0.0000228768153222987	0.00634370757312296
TRINITY_DN306847_c0_g1	2.39560324874322	0.000113368449409953	0.0184054109158033
TRINITY_DN306830_c0_g1	2.11429449778565	0.000329416486087493	0.0358939869203985
TRINITY_DN306527_c0_g1	2.14201509137504	0.0000985421438742333	0.0168296604026027
TRINITY_DN306371_c0_g1	7.51712183207561	0.0000117682171829511	0.00397776185946928
TRINITY_DN306365_c0_g1	3.34722250216988	7.00235971634735E-06	0.00272571921810404
TRINITY_DN305486_c0_g1	4.50725699829569	1.26481298350577E-06	0.000763546044526202
TRINITY_DN304573_c0_g1	2.86925836998754	1.74161818377199E-07	0.000175308064001232
TRINITY_DN30335_c0_g1	2.80659370043636	0.000302919538764065	0.0339702651027031
TRINITY_DN30324_c0_g1	6.25040023723235	0.000150285665128472	0.021963142160451
TRINITY_DN302401_c0_g1	2.38043027917381	0.000287319942780163	0.0328582998026079
TRINITY_DN302324_c0_g1	7.10312380537965	7.29620837942716E-06	0.00280320849234974
TRINITY_DN301715_c0_g1	4.45436447045592	0.0000153015090262404	0.00480922008726516
TRINITY_DN301459_c0_g1	6.1957733509365	0.0000851915371732092	0.0153213341950848
TRINITY_DN30109_c0_g1	3.68553263711933	1.28186157023528E-08	0.0000245102659104051
TRINITY_DN300989_c0_g1	7.41961346895022	8.74981556279282E-08	0.000104694581070989
TRINITY_DN300977_c0_g1	6.37329249134321	0.0000948829275074061	0.0163871350248505
TRINITY_DN300202_c0_g1	2.26539790671917	0.000157974251638667	0.0227254963735814
TRINITY_DN299444_c0_g1	3.94728167535652	2.13396840531024E-07	0.000199426984377488
TRINITY_DN299184_c0_g1	4.51389869545862	0.000221267076920093	0.0281426103388699
TRINITY_DN298865_c0_g1	5.82550321560198	0.0000259435807628012	0.00692013397772496
TRINITY_DN298735_c0_g1	4.54735349554741	0.000223101107218707	0.0282579070913699
TRINITY_DN298023_c0_g1	7.49648462693942	7.0335960320989E-07	0.000488624423652075
TRINITY_DN297558_c0_g1	2.42234136781306	0.000287166727278117	0.0328489983392671
TRINITY_DN297411_c0_g1	5.72085098058932	2.15611044615602E-08	0.0000356998768321721
TRINITY_DN297169_c0_g1	3.54897746101175	0.000453384175574372	0.0435450542710545
TRINITY_DN296955_c0_g1	5.63497356888517	0.000540723536780031	0.0487000724529036
TRINITY_DN296679_c0_g1	2.73782967129814	0.000201515841005219	0.0265389974493639
TRINITY_DN296581_c0_g1	2.32657309693383	0.00037198634340641	0.038758161217649
TRINITY_DN296406_c0_g1	4.42641148886666	6.69131381438274E-08	0.0000854148077488027
TRINITY_DN29634_c0_g1	2.87613738697803	3.90612671567397E-06	0.00182080348344117
TRINITY_DN296005_c0_g1	8.01601494697937	0.000161280759194245	0.0230107310592131
TRINITY_DN295374_c0_g1	5.58800322305945	0.000204210552580274	0.0267650252695528
TRINITY_DN295212_c0_g1	2.31425911593041	5.62282601143967E-06	0.00231075900478039
TRINITY_DN293327_c1_g1	2.66574923532522	0.000147822496081956	0.0217771741844245
TRINITY_DN292914_c0_g1	6.35961882069553	1.44667499006109E-06	0.000849490148564107
TRINITY_DN291886_c0_g1	3.46281578717174	0.000473643532302691	0.0446231682860536
TRINITY_DN291657_c0_g1	3.27427669664564	0.000551769279616404	0.0492099803968269
TRINITY_DN291638_c0_g1	6.31428745322019	6.55898105611111E-07	0.000462557968344152
TRINITY_DN290916_c0_g1	6.13188037282775	0.000227268603304285	0.0285876753335587
TRINITY_DN289711_c0_g1	5.37658552455256	4.79847330321561E-06	0.00209041441171582
TRINITY_DN289347_c0_g1	6.34119494372625	0.000047301536399253	0.0103974191996257
TRINITY_DN287611_c0_g1	2.00641791889064	0.0000134739280484184	0.00438687272068365
TRINITY_DN28553_c0_g1	2.1190705246838	0.0000225086721817527	0.00627449287696906
TRINITY_DN284393_c0_g1	5.37988239057605	4.91888693102753E-10	2.06226816590496E-06
TRINITY_DN284289_c0_g1	6.23308499422018	0.000030945524919406	0.00784197008492583
TRINITY_DN284248_c0_g1	6.82655995840394	7.17269452062971E-08	0.0000902984937629071
TRINITY_DN283508_c0_g1	3.28376300595665	0.000228088003792467	0.0286277068599593
TRINITY_DN282188_c0_g1	7.0650071169893	0.0000109063970502772	0.00377296939834375
TRINITY_DN28186_c0_g1	6.0979568224777	0.0000727449995891949	0.0136748629667902
TRINITY_DN281259_c0_g1	2.07064491240205	0.000384497668954417	0.0394678393396544
TRINITY_DN280277_c0_g1	4.51262308496273	0.0000375374184257271	0.00889738058689636
TRINITY_DN278314_c0_g1	5.63897135860855	0.000343044352491347	0.0367998010695576
TRINITY_DN278220_c0_g1	5.9204912732511	0.000302361041153583	0.0339294993567142
TRINITY_DN277843_c0_g1	4.2596506859722	0.000350261052413237	0.037319268644329
TRINITY_DN277302_c0_g1	4.70208239084918	2.77775562543532E-06	0.00140575967636372
TRINITY_DN277273_c1_g1	2.23703173317822	0.000137571549573377	0.0209008026601454
TRINITY_DN276336_c0_g1	2.89330744692328	0.000520940881480221	0.0473791849586872
TRINITY_DN276312_c0_g1	5.62068411595463	0.00053746452570092	0.0485044681899431
TRINITY_DN275625_c0_g1	6.50237968299064	0.0000421075674301941	0.00960474452268546
TRINITY_DN275486_c0_g1	2.65411009310403	0.0000197323950336122	0.00577302672318845
TRINITY_DN275288_c0_g1	2.23728283638752	1.89873335561567E-06	0.00104190105994229
TRINITY_DN275054_c0_g1	6.57834169792349	5.77399037270251E-06	0.00235400333000978
TRINITY_DN274996_c1_g1	4.25399665564786	0.000215959260114912	0.0277533156246888
TRINITY_DN27357_c0_g1	6.12507321657069	0.000159362907846926	0.0228584232677813
TRINITY_DN273226_c3_g1	6.14035906866383	1.75270038042281E-06	0.000987623972193166
TRINITY_DN272430_c1_g1	2.98948570559244	0.000370576734746891	0.0386818457876912
TRINITY_DN271722_c0_g1	2.70594433163454	0.0000207831214800217	0.00595935676088536
TRINITY_DN270444_c0_g1	6.24042186015429	0.000118786657494574	0.0189671827516179
TRINITY_DN27016_c0_g1	2.42141590013809	0.00018834060132392	0.0253966936316954
TRINITY_DN269776_c0_g1	3.59402576845236	1.01242388377661E-06	0.000645279729148264
TRINITY_DN2696_c0_g1	2.66346589383993	0.000145371789154429	0.0215832239058168
TRINITY_DN269191_c0_g1	4.58656946729395	0.0000136873473365122	0.00442985374264734
TRINITY_DN26918_c0_g1	6.80772113785175	0.000043050605219803	0.00972977743728355
TRINITY_DN268567_c0_g1	6.14992558298641	0.0000927384002376094	0.0161387418308395
TRINITY_DN268513_c0_g1	5.29336946657335	2.37026170279973E-07	0.00021491689584108
TRINITY_DN268166_c0_g1	4.86059873084526	0.000166947453704054	0.0235472169670705
TRINITY_DN267328_c0_g1	6.04456892985394	0.000430493559566561	0.0421174032967681
TRINITY_DN266802_c0_g1	2.63520934236332	0.0000886240451027058	0.0156855635644444
TRINITY_DN266513_c0_g1	2.89563445182297	0.000291475964419087	0.0331263412156055
TRINITY_DN265960_c0_g1	6.82193497780715	8.90776944957117E-06	0.00324362051412003
TRINITY_DN265820_c0_g1	6.42507341268822	3.72471513018547E-06	0.00175479393599299
TRINITY_DN265816_c0_g1	3.40808911340194	0.000147055046126941	0.0217272523179627
TRINITY_DN265640_c0_g1	2.93016013248725	0.000411415761771712	0.0410417083912969
TRINITY_DN265390_c0_g1	2.93138999955745	1.51946794919205E-06	0.000884136110136643
TRINITY_DN265089_c0_g1	5.5035679350761	0.0000411497454870165	0.00951666998513193
TRINITY_DN264911_c0_g1	2.40435739150933	0.000370177726262357	0.0386729479854921
TRINITY_DN264739_c0_g1	5.96822452348549	0.000215921034996424	0.0277533156246888
TRINITY_DN263718_c0_g1	2.3263325461179	0.000234510870645926	0.0290745126844114
TRINITY_DN263667_c0_g1	6.73132716430954	0.0000490038198758588	0.0106284564012477
TRINITY_DN26366_c0_g1	3.64197126882056	0.000170786723303623	0.0238823387726671
TRINITY_DN263649_c0_g1	6.96683310274809	7.47050835582482E-09	0.0000161034560024136
TRINITY_DN26352_c0_g1	6.91478881749354	1.94201515228927E-06	0.00105652097668377
TRINITY_DN263332_c0_g1	4.34261884223311	0.0000229558666091286	0.00635406152027405
TRINITY_DN262993_c0_g1	2.12517657270354	0.000362513816896911	0.0381906051976
TRINITY_DN262716_c0_g1	2.16142578280975	0.0000455797492338886	0.0101211848604938
TRINITY_DN262694_c0_g1	6.9599600236922	2.4254178590755E-09	6.67702925652526E-06
TRINITY_DN26227_c0_g1	2.19396880218641	0.000188163722655668	0.0253953228851059
TRINITY_DN261828_c0_g1	6.01534036544583	0.0000104710808945075	0.00366959993544415
TRINITY_DN261223_c0_g1	5.4855729260199	0.000003503875665177	0.00167317568701976
TRINITY_DN26104_c0_g1	6.30378458791365	0.000104100512506787	0.0174277958509575
TRINITY_DN260170_c0_g1	3.85304698567626	0.0000509091503050945	0.0109071124142637
TRINITY_DN259638_c0_g1	8.40364912649951	0.0000359969779594655	0.00865240639000103
TRINITY_DN259390_c0_g1	4.97409275951368	1.89564368764293E-06	0.00104190105994229
TRINITY_DN259369_c0_g1	4.68970698128198	0.000104896867777903	0.0174823522290622
TRINITY_DN259187_c0_g1	2.20942020969661	8.69764626385951E-06	0.00319511251674327
TRINITY_DN258747_c0_g1	2.08822073805428	0.000178190260905075	0.0245181750612292
TRINITY_DN256833_c0_g1	6.30101321688186	0.000222203026108234	0.0281832130155842
TRINITY_DN256372_c0_g1	4.4440043105239	0.00008388133852665	0.0151873078964409
TRINITY_DN25610_c0_g1	5.21703873389654	6.53012184375667E-09	0.0000141430678726762
TRINITY_DN256002_c0_g1	3.9174406051809	1.34676181683208E-08	0.0000255375099232555
TRINITY_DN25598_c0_g1	6.02569912024625	0.000146309027788228	0.0216520304374634
TRINITY_DN255309_c0_g1	2.71964076861444	0.000305075060098254	0.0341119749361832
TRINITY_DN255234_c0_g1	2.82945545574209	3.61354401953774E-06	0.00171123964186582
TRINITY_DN254090_c0_g1	3.26718422325528	0.000276399897031573	0.0320483675288004
TRINITY_DN253338_c0_g1	6.9038254920839	4.32289086282662E-06	0.00195594975210041
TRINITY_DN253332_c0_g1	2.37533008446207	0.0000719502198505602	0.0136207071537149
TRINITY_DN252437_c0_g1	4.03820035303303	0.000358053117279827	0.0378851534983731
TRINITY_DN251937_c0_g1	3.0871332701251	0.000247985147332616	0.0300422926671147
TRINITY_DN25143_c0_g1	2.43763606404342	1.14838191668608E-06	0.000710144459191524
TRINITY_DN250990_c0_g1	6.97275071322298	0.000012347486793645	0.00412173359740997
TRINITY_DN250974_c0_g1	2.64710221520457	0.0000635326021068153	0.012585018106454
TRINITY_DN250318_c0_g1	4.48058208946664	8.33723506416273E-07	0.000561121705081237
TRINITY_DN249871_c0_g1	2.1797301737298	0.000411640047750094	0.0410473440710427
TRINITY_DN249760_c0_g1	7.45994999505809	2.92016932647333E-06	0.00146807738192123
TRINITY_DN249550_c0_g1	2.10208688190347	0.0000873845811649595	0.0155679689473075
TRINITY_DN249423_c0_g1	2.99535891983988	0.000200571737067164	0.0264747749369555
TRINITY_DN24941_c0_g1	5.14531868396887	1.49616853057655E-07	0.00015539342373889
TRINITY_DN24938_c0_g1	4.73051175557175	1.10551961999713E-09	3.72878914182992E-06
TRINITY_DN249004_c0_g1	6.7860928773914	0.0000106766370389599	0.00371316210590579
TRINITY_DN248933_c0_g1	3.47249748144219	0.000439149827162327	0.0426525190553882
TRINITY_DN248073_c0_g1	2.12401982363907	0.0000699754173344793	0.0133519524078701
TRINITY_DN24798_c0_g1	3.78325354054577	0.00021010907320985	0.0272776491897792
TRINITY_DN247707_c0_g2	5.87432615813657	0.000198057220015649	0.0262279565377983
TRINITY_DN247699_c0_g1	3.3771819563415	0.0000888191211025769	0.0157079227996998
TRINITY_DN247356_c0_g1	4.46466478990743	0.000219801467870968	0.028017462857193
TRINITY_DN247193_c1_g1	3.68128400134182	0.000440567888032149	0.0427370490375793
TRINITY_DN247062_c0_g1	7.01818386309041	7.24229968508359E-06	0.00279405066552505
TRINITY_DN24658_c0_g1	5.97986977387013	0.000154987831795032	0.0224493119734859
TRINITY_DN24596_c0_g1	2.31175332132467	0.000238953988387742	0.02944165684695
TRINITY_DN24588_c0_g1	6.62708026630927	9.08294501675277E-07	0.000600694193533403
TRINITY_DN245295_c0_g1	7.15066013306025	5.44846510977032E-06	0.00227193935976604
TRINITY_DN244597_c0_g1	4.12298653181025	0.000386730747936532	0.0395938935838274
TRINITY_DN243074_c0_g1	7.51380896769528	1.92650419323291E-10	1.02370848634549E-06
TRINITY_DN242927_c0_g1	4.92891444268786	0.0000191841847477189	0.00566339936659599
TRINITY_DN242918_c0_g1	3.84429872694227	0.000249324775694653	0.0301290440757581
TRINITY_DN242849_c0_g1	4.01971293053894	0.000389189317542417	0.0397352206981845
TRINITY_DN242113_c0_g1	6.80028461774074	1.34265686590521E-07	0.000145053918637421
TRINITY_DN241966_c1_g1	5.18668920658813	0.0000494202781380883	0.0106883455114854
TRINITY_DN241927_c0_g1	6.08559919006281	0.0000854882966003518	0.0153508208606669
TRINITY_DN241813_c0_g1	4.6239006388083	0.000149203684421047	0.0218609468856061
TRINITY_DN241239_c0_g1	5.24725576344778	0.000050146050271552	0.0107946128128894
TRINITY_DN238487_c0_g1	2.00653367539698	0.000164358593664568	0.023312900690818
TRINITY_DN237506_c0_g1	3.03677809510975	0.0000699565773503937	0.0133519524078701
TRINITY_DN237365_c0_g1	3.27345899794528	0.0000665963284241365	0.0129836701936388
TRINITY_DN237115_c0_g1	6.22844717338911	0.0000131933022592472	0.00433442186401787
TRINITY_DN236874_c0_g1	7.59224305942732	1.17726573451192E-09	3.81557669136974E-06
TRINITY_DN23673_c0_g1	3.97271227469094	0.000422001764490917	0.0416522121708802
TRINITY_DN236262_c0_g1	4.83730303168601	0.0000174792521714176	0.00527248085235102
TRINITY_DN236001_c0_g1	5.89263428825626	0.000004866746166418	0.00210610283816196
TRINITY_DN235848_c0_g1	7.03961300415703	5.66375548227467E-06	0.00232340061968917
TRINITY_DN235111_c0_g1	4.36853206680056	7.66708698490539E-06	0.00290769024652112
TRINITY_DN234430_c0_g1	5.85547559355449	0.0000546070285838944	0.0113968113342139
TRINITY_DN234333_c0_g1	2.77598214038195	0.000559797758552449	0.0496435552364168
TRINITY_DN234211_c0_g1	6.39998873555941	0.0000638364546725312	0.0126233205313244
TRINITY_DN234024_c0_g1	6.7360136849556	0.0000170015284617947	0.00517621218434286
TRINITY_DN233422_c0_g1	7.0755255911706	2.28012443015017E-06	0.00119906732230778
TRINITY_DN232704_c0_g1	5.80262828525583	0.00031021660165399	0.0344566163916705
TRINITY_DN232637_c0_g1	6.2421831830906	7.65237695488209E-08	0.00009466475022942
TRINITY_DN232381_c0_g1	2.04178772057707	9.57566540835917E-06	0.00342763038075455
TRINITY_DN23221_c0_g1	4.53511189690534	0.000147467536709839	0.021767084840425
TRINITY_DN232047_c0_g1	3.23592334072873	0.000108805044631356	0.0179503970166044
TRINITY_DN232038_c0_g1	8.36632565858159	5.68817363944983E-13	9.62750775979593E-09
TRINITY_DN231997_c0_g1	7.16998949703021	4.01008851902867E-06	0.00185669942465438
TRINITY_DN231643_c0_g1	6.02188038494026	6.58700952825227E-06	0.00260396566634684
TRINITY_DN230813_c0_g1	7.00882985841325	2.3104748368629E-08	0.0000375750631583026
TRINITY_DN230617_c0_g1	6.15103173012208	0.0000692804968983554	0.0132747822711051
TRINITY_DN230535_c0_g1	2.82056891178557	1.53492272683996E-09	4.64530640459034E-06
TRINITY_DN228725_c0_g1	3.34074303794866	0.000460346962166697	0.0439096842682259
TRINITY_DN226812_c0_g1	3.74491560364664	0.000108624200422224	0.0179393265356461
TRINITY_DN226660_c0_g1	5.93387228420871	0.000130156872646556	0.0201627555650861
TRINITY_DN225885_c0_g1	5.77837079202982	4.46012678302201E-07	0.000344294665256699
TRINITY_DN225808_c0_g1	5.04082735884908	2.76311139050784E-07	0.000241898227610229
TRINITY_DN224957_c0_g1	3.2952912220717	0.000318758733995105	0.035100943694206
TRINITY_DN224726_c0_g1	2.51135126324216	0.000153703057046433	0.0223269080208313
TRINITY_DN224560_c0_g1	7.1612522372311	1.66892296329928E-08	0.0000297921002793833
TRINITY_DN224141_c0_g1	7.46766291442936	2.64440397842872E-10	1.28818873045152E-06
TRINITY_DN223985_c0_g1	5.36432782035516	0.0000240030587227811	0.00656832922132112
TRINITY_DN223513_c0_g1	2.23686351430678	0.000178230889111757	0.0245181750612292
TRINITY_DN223499_c0_g1	5.99615191226367	0.000218754057646786	0.0279164952310157
TRINITY_DN223490_c0_g1	4.35874589123479	0.000560228940196198	0.0496572709855865
TRINITY_DN22257_c0_g1	2.65281809336878	0.000428338025435915	0.0419892266659878
TRINITY_DN222428_c0_g1	4.15486604951767	0.000011929660301653	0.00401679349413214
TRINITY_DN221006_c0_g1	5.86771911594718	1.22709725744104E-06	0.000745703087079074
TRINITY_DN220990_c0_g1	6.4667355640174	0.0000140265623648037	0.00451724501900416
TRINITY_DN22093_c0_g1	2.77424367799625	0.0000141762283705582	0.00455261156050923
TRINITY_DN220822_c0_g1	2.21332758583678	0.0000665444605377316	0.0129836701936388
TRINITY_DN220137_c0_g1	7.68983790949429	3.4769918239705E-09	8.58888399812233E-06
TRINITY_DN219506_c0_g1	6.35518168828714	3.26399266051243E-06	0.00159700800636215
TRINITY_DN219098_c0_g1	2.9500307207221	0.000442069798228852	0.0428281943932598
TRINITY_DN218979_c0_g1	5.9905175852052	0.000221111099450178	0.0281306010900718
TRINITY_DN218795_c0_g1	3.49209274693257	0.000180829236106145	0.0247563783552052
TRINITY_DN218721_c0_g1	2.16536686001654	0.00027050009972818	0.0316718676850068
TRINITY_DN21848_c0_g1	6.40769608958238	0.0000316488936890653	0.00795295463806558
TRINITY_DN217942_c0_g1	6.97027435978327	0.0000144765993761157	0.0046230832953825
TRINITY_DN216762_c0_g1	4.74135573823862	0.0000072040035127679	0.00278287671791444
TRINITY_DN216623_c0_g1	4.15087133950564	0.0000934749130815066	0.016242172463609
TRINITY_DN213958_c0_g1	4.7017849508445	6.15892844169774E-06	0.00247324814649786
TRINITY_DN213791_c0_g1	4.23586867227905	0.000337973640376394	0.0365083638518752
TRINITY_DN213221_c0_g1	5.89190118164964	0.000369109436191795	0.0386259986063859
TRINITY_DN212998_c0_g1	7.97372112163544	0.000151950452395799	0.0221427083352842
TRINITY_DN212642_c0_g1	5.08930795873107	4.23271416343182E-08	0.000058615138791466
TRINITY_DN212641_c0_g1	2.96176835931617	0.0000576298089530102	0.0118160795532594
TRINITY_DN211875_c0_g1	4.0284153339855	0.000112579256785785	0.0183313461972652
TRINITY_DN211300_c0_g1	3.03441189811157	0.000522950151366556	0.0475302195251988
TRINITY_DN210415_c0_g1	6.40771104048694	0.0000667675302479845	0.0129875328103328
TRINITY_DN209866_c0_g1	6.98588925803556	0.0000270070170329349	0.00712168649731497
TRINITY_DN209341_c0_g1	6.38347964439132	0.00030013136730791	0.0337823727298786
TRINITY_DN208677_c0_g1	6.7212653767149	0.000040047095010164	0.00933726625229838
TRINITY_DN206180_c0_g1	4.70032272851968	0.0000743577394919241	0.0139093715329248
TRINITY_DN205955_c0_g1	5.71596289162695	9.4548043686987E-09	0.0000192889827626914
TRINITY_DN205896_c0_g1	6.47784096486454	0.0000201285236584673	0.00584402399595656
TRINITY_DN205595_c0_g1	3.26489216942052	0.000454872993324218	0.0436063560883675
TRINITY_DN205555_c0_g1	7.08368061594756	9.57033422709152E-10	0.000003375963738669
TRINITY_DN203987_c0_g1	3.33848416676978	0.000319705237453714	0.0351728121681337
TRINITY_DN203975_c0_g1	6.52846648854132	0.000116133016906483	0.0186637822958646
TRINITY_DN202695_c0_g1	2.01964208898092	0.0000467664391793523	0.0103045812476827
TRINITY_DN202643_c0_g1	2.18831220092529	0.000123914820821634	0.0195197995465769
TRINITY_DN202146_c0_g1	6.55619641981971	1.27251824885745E-10	7.45545601934445E-07
TRINITY_DN202020_c0_g1	2.15155009679747	0.000156277628472812	0.022564613232396
TRINITY_DN201614_c0_g1	7.61606128609526	6.70754671479493E-12	6.81170746244601E-08
TRINITY_DN201085_c0_g1	7.32008692377021	3.40521728582076E-08	0.0000501981753875051
TRINITY_DN199916_c0_g1	7.88445221667535	7.74019813835677E-07	0.000528726108647442
TRINITY_DN199886_c0_g1	6.10656199062556	0.000113472504022397	0.0184054109158033
TRINITY_DN198605_c0_g1	2.46887611893409	0.000228060414515026	0.0286277068599593
TRINITY_DN196684_c0_g1	6.22254248658108	0.0000602515399112299	0.0121198787574133
TRINITY_DN195981_c0_g1	7.05800493253559	3.53680601866879E-07	0.000285561467996362
TRINITY_DN19511_c0_g1	2.38044669766653	0.0000317865376657502	0.00797697214431404
TRINITY_DN193496_c0_g1	5.9605896844934	0.000205387995817937	0.0268708415209984
TRINITY_DN19330_c0_g1	3.04512935477576	0.0000164248077833945	0.00506932933080259
TRINITY_DN193134_c0_g1	4.64246499762658	0.000215593627086363	0.0277297214902738
TRINITY_DN193080_c0_g1	5.76180541268105	0.00028087995432202	0.0323811222416023
TRINITY_DN192928_c0_g1	4.13468103503515	0.000274683751744396	0.0319570209628738
TRINITY_DN192793_c0_g1	5.12001611538116	5.22368913188225E-07	0.00038564834394194
TRINITY_DN192761_c0_g1	2.18835695852688	0.000247152061251011	0.0300147558243362
TRINITY_DN190547_c0_g1	2.03619542497205	2.58407407549457E-06	0.00132386865875797
TRINITY_DN190135_c0_g1	2.2946593040626	5.51402428632611E-06	0.00228676859827075
TRINITY_DN189989_c0_g1	3.82433002070599	0.0000087087997598649	0.00319570399449914
TRINITY_DN189889_c0_g1	2.485977477607	1.19338722497973E-07	0.0001314129255829
TRINITY_DN189602_c0_g1	3.53003347913688	0.0000720834197125328	0.0136333054486453
TRINITY_DN189595_c0_g1	2.39035380298021	0.000471222827659403	0.0445059614381532
TRINITY_DN187175_c0_g1	3.12176378476797	0.000377933409538991	0.0390748943344806
TRINITY_DN186959_c0_g1	2.2684139821905	0.0000135753264243067	0.00440608044885729
TRINITY_DN186917_c0_g1	4.48023230156314	0.000237127153450181	0.0293052022839638
TRINITY_DN1868572_c0_g1	7.54504344383975	1.45653950511999E-08	0.0000270577672912916
TRINITY_DN1868347_c0_g1	3.15020536826169	1.33708711753799E-09	4.21401908737552E-06
TRINITY_DN1868239_c0_g1	6.50854502560733	8.21184708456344E-06	0.00306907704960966
TRINITY_DN1868215_c0_g1	7.6414101929205	6.95221074431879E-07	0.000485861049017626
TRINITY_DN1868023_c0_g1	2.43828349550087	0.000115964834357245	0.0186534803672118
TRINITY_DN1867115_c0_g1	6.22628432107957	9.50416432486702E-07	0.000621655299544658
TRINITY_DN1866117_c0_g1	5.67133514946091	0.000281422489381582	0.0324273072560541
TRINITY_DN1866033_c0_g1	3.65472941174662	0.0000911672382670328	0.0159682081187399
TRINITY_DN1864971_c0_g1	3.63631449769667	0.000405341658845481	0.0405686101604202
TRINITY_DN1864638_c0_g1	6.49810556947933	0.000115186126249303	0.0185543452458288
TRINITY_DN1864052_c0_g1	5.60473339092311	0.0000124940768915256	0.00415851654078987
TRINITY_DN1863767_c0_g1	4.74716528774683	0.0000188718711294406	0.00558925381963758
TRINITY_DN1862939_c0_g1	2.56985820875765	0.000207118179151853	0.0269910076337842
TRINITY_DN1862925_c0_g1	5.21173287608125	4.84181659834168E-07	0.000366053977024183
TRINITY_DN1862385_c0_g1	3.49270977678571	0.000217258960007432	0.0278576704870584
TRINITY_DN1861881_c0_g1	2.8296347933753	1.61859130938998E-06	0.000929242217707922
TRINITY_DN1861867_c0_g1	2.44806141523525	0.000362757024178009	0.0381985182672441
TRINITY_DN1861700_c0_g1	7.26015277700884	9.76558365025337E-07	0.000632118206963454
TRINITY_DN186107_c0_g1	3.40131312826367	0.0000420445927764775	0.00960474452268546
TRINITY_DN1860585_c0_g1	2.34597884518453	0.000400364453712744	0.0403164840176821
TRINITY_DN1860426_c0_g1	7.38755016779692	7.72782977271537E-07	0.000528671477870307
TRINITY_DN1859808_c0_g1	6.14481147400779	2.07867213464332E-06	0.00111624937892642
TRINITY_DN1858342_c0_g1	2.44863554129256	0.00041428833021973	0.0411782558333244
TRINITY_DN1857879_c0_g1	2.44852165495399	0.000470405050367819	0.0444557888839442
TRINITY_DN1857523_c0_g1	2.40114071673892	0.000349421911981848	0.0372877489211993
TRINITY_DN185678_c0_g1	2.73419906744276	0.000554511993043526	0.049319919218013
TRINITY_DN1856388_c0_g1	3.68841499096387	0.000501624228843351	0.0463384380615859
TRINITY_DN1855489_c0_g1	5.57047284624003	7.77117058747389E-09	0.0000164413504834654
TRINITY_DN1855013_c0_g1	8.2606131270761	4.61340753436991E-15	2.19659279915625E-10
TRINITY_DN1853688_c0_g1	6.31792234595366	0.000403464297803205	0.0404515889698313
TRINITY_DN1853271_c0_g1	3.44901010881463	6.75669962576443E-06	0.00265538716767725
TRINITY_DN185207_c0_g1	2.42766561044705	0.00038748674527697	0.0396322275628094
TRINITY_DN1851505_c0_g1	7.05149998966398	1.47808607548825E-07	0.000154954452620599
TRINITY_DN1851455_c0_g1	6.57142413882195	0.0000150555543444519	0.00474824545808307
TRINITY_DN1850989_c0_g1	6.65746486308092	0.0000254314075919365	0.00682834788050756
TRINITY_DN1850426_c0_g1	5.9136877039559	0.000135033496935723	0.0206452618593717
TRINITY_DN1849946_c0_g1	4.09140322222066	0.000096812427358059	0.0166261245973336
TRINITY_DN1849895_c0_g1	2.2543399341328	0.000554249775492399	0.0493157119164175
TRINITY_DN1848838_c0_g1	6.80794864093456	0.0000077015324888464	0.00291360577688348
TRINITY_DN184863_c0_g1	2.79889756422764	0.0000904998126346884	0.0159032468109201
TRINITY_DN1848293_c0_g1	3.40103775462107	0.000535503467827451	0.0483729311633784
TRINITY_DN1848190_c0_g1	6.13415044924769	0.000182315161355023	0.0248367909891011
TRINITY_DN184756_c0_g1	6.82899593896295	9.25481400764002E-06	0.00334177145860319
TRINITY_DN1847220_c0_g1	6.29186178596654	0.000044667985361361	0.0100159488419062
TRINITY_DN1846048_c0_g1	4.56313116119176	0.000212420123331787	0.0274451363644746
TRINITY_DN1843891_c0_g1	7.11944478545696	6.12458056514141E-10	2.45514019587969E-06
TRINITY_DN1843654_c0_g1	6.06391787453141	0.0000873300389543131	0.0155650467401145
TRINITY_DN1842331_c0_g1	2.25066732599874	0.000106331956323687	0.0176507185094257
TRINITY_DN1841749_c0_g1	3.58311074506289	0.000456058827926163	0.0436576323457708
TRINITY_DN1841614_c0_g1	3.70347860586555	0.0000218201353599451	0.00616288010993239
TRINITY_DN1841368_c0_g1	6.526607160748	0.000102046867962611	0.0172399978175592
TRINITY_DN1841318_c0_g1	2.37267860490318	1.72982141194705E-08	0.0000304041395154946
TRINITY_DN1841001_c0_g1	2.56483928178864	0.00035421037836569	0.0375917074752856
TRINITY_DN1840552_c0_g1	3.42859833425808	0.000366018847008017	0.038416679112655
TRINITY_DN1840462_c0_g1	4.51759972027568	0.000507798600434804	0.0466260532078562
TRINITY_DN1839562_c0_g1	2.93529722008848	0.0000469049468962141	0.0103301194564853
TRINITY_DN1839370_c0_g1	5.37190703995677	0.000364260427395333	0.038284876769673
TRINITY_DN1838365_c0_g1	6.23351283154973	5.72414145738902E-06	0.00234314500194037
TRINITY_DN1838313_c0_g1	7.25341090180467	2.78977776354105E-10	1.34199469537378E-06
TRINITY_DN1837869_c0_g1	6.16660912344896	6.17846933483617E-06	0.00247891689586314
TRINITY_DN1837470_c0_g1	2.10614012678258	1.44942324076766E-06	0.000849490148564107
TRINITY_DN1837429_c0_g1	4.44586727834409	0.0000568124471605805	0.0117076759247533
TRINITY_DN1836338_c0_g1	2.00426957731617	0.000277711334714371	0.0321049196631549
TRINITY_DN1835667_c0_g1	5.87919388809384	0.000341408423035792	0.036686074955088
TRINITY_DN1835265_c0_g1	7.54564930161628	5.30547189272967E-07	0.000390424635960506
TRINITY_DN183356_c0_g1	6.81217448924134	0.0000189707970992277	0.00561127936879086
TRINITY_DN1833406_c0_g1	2.98294414199324	0.000299169011124529	0.0337155728867513
TRINITY_DN1833341_c0_g1	6.35343659170907	0.0000435053657840668	0.00980507171186644
TRINITY_DN1832884_c0_g1	6.5197933200865	3.53284308043737E-08	0.0000514161431096469
TRINITY_DN1832759_c0_g1	8.96077478960419	0.0000130944555493641	0.0043147501907097
TRINITY_DN1832540_c0_g1	5.75293927807196	3.06007699064289E-07	0.000258867970992278
TRINITY_DN1832430_c0_g1	3.40708883655736	0.000468103002967779	0.0443417817357428
TRINITY_DN1832330_c0_g1	6.81677442042719	0.000113623917955459	0.0184054109158033
TRINITY_DN1832041_c0_g1	5.02961092595268	0.0000643690845547136	0.0126885441527925
TRINITY_DN1830899_c0_g1	2.81977199332961	0.000486471763433482	0.0453882724026011
TRINITY_DN1830769_c0_g1	3.14199930189552	0.000544606773673126	0.0488659305492076
TRINITY_DN1830667_c0_g1	2.36121634016583	0.0000366105430464442	0.00873203488815682
TRINITY_DN1830310_c0_g1	6.85435414620658	0.0000046207143199288	0.00204613468569343
TRINITY_DN1829843_c1_g1	3.80023051440746	0.000424599009999347	0.0417986541742317
TRINITY_DN1829690_c0_g1	5.78296964329611	0.000539708611271675	0.048643243392005
TRINITY_DN1829295_c0_g1	7.30848907261032	4.91535958178922E-08	0.000066066480722432
TRINITY_DN1827519_c0_g1	5.01675255392615	0.0000154637879515159	0.00484356787415172
TRINITY_DN1826556_c0_g1	6.27625644301388	0.0000154098473231552	0.00482998306482445
TRINITY_DN1825093_c0_g1	5.0754182732153	0.0000403163130746143	0.00938089169009259
TRINITY_DN1824823_c0_g1	6.86002539347542	3.23843190343104E-07	0.000268102267877744
TRINITY_DN1823953_c0_g1	6.28358869382635	1.81797807749137E-06	0.00101316361667881
TRINITY_DN1823677_c0_g1	2.27255230765147	7.94566619302194E-06	0.00298362703551085
TRINITY_DN1823059_c0_g1	6.4531494242801	0.0000382365031704672	0.00901631739466742
TRINITY_DN1821978_c0_g1	5.9364431986428	2.07290033610531E-06	0.00111445950446599
TRINITY_DN1821266_c0_g1	4.33574524509859	0.00045549378572223	0.0436384054821028
TRINITY_DN1821136_c0_g1	2.48724904334124	0.0000463703444186188	0.0102419965950584
TRINITY_DN1821104_c0_g1	3.865356744785	0.0000513141905501898	0.0109681802203696
TRINITY_DN1820981_c0_g1	6.09937411051147	0.000125586825988222	0.0196748962751819
TRINITY_DN1820902_c0_g1	3.28867632292136	0.0000027222787205888	0.0013822763421827
TRINITY_DN1820815_c0_g1	2.61212020611202	6.34950803982736E-06	0.00252977243252365
TRINITY_DN1819195_c0_g1	3.28918206555178	7.44588948792309E-06	0.0028379333989216
TRINITY_DN1819082_c0_g1	2.81955554466459	0.0000836949189055166	0.0151655724031698
TRINITY_DN1818999_c0_g1	5.29824406951825	1.15187318017077E-06	0.000711340838999837
TRINITY_DN1818381_c0_g1	2.10614196163571	0.000190749846124095	0.0256609922521513
TRINITY_DN1818060_c0_g1	7.48376179921123	1.58945934300235E-06	0.000917126068484796
TRINITY_DN1817801_c0_g1	4.2814322253152	0.000123281744472862	0.0194605450235455
TRINITY_DN1816441_c0_g1	2.80566134099052	0.0000604689863447648	0.012140831145565
TRINITY_DN1816022_c0_g1	5.13162286576795	0.0000877572702022464	0.0156046768074647
TRINITY_DN1815621_c0_g1	6.12400812767639	0.00025285017649017	0.0304157663737535
TRINITY_DN1814956_c0_g1	4.57203714976977	0.0000153279844475824	0.00481092373401908
TRINITY_DN1814182_c0_g1	4.20418406824826	5.51683496365228E-06	0.00228676859827075
TRINITY_DN1813833_c0_g1	2.65643264804127	0.000472791169152502	0.0445879023854403
TRINITY_DN1812834_c0_g1	6.84725947375445	0.0000670478932422844	0.0130097717663763
TRINITY_DN1811969_c0_g1	2.92916471014927	0.000435269114816207	0.0424030616588422
TRINITY_DN1810589_c0_g1	2.35389178060021	0.000475942746004881	0.0447623222085364
TRINITY_DN1810169_c0_g1	7.12465230354332	0.0000019734519789069	0.00106915702371269
TRINITY_DN1809272_c0_g1	4.81063018553739	0.000249345813663635	0.0301290440757581
TRINITY_DN1809244_c0_g1	2.6857674929045	0.000200680587633841	0.0264747749369555
TRINITY_DN1808881_c0_g1	3.16697765292098	0.0000353890717527482	0.00855353274073947
TRINITY_DN1808698_c0_g1	6.6551811581615	0.000066646624666161	0.0129859743257451
TRINITY_DN1808596_c0_g1	7.02412169176193	9.04810472332689E-08	0.000107186279045457
TRINITY_DN180749_c0_g1	6.45328652214788	0.0000263674728680133	0.00700966765038258
TRINITY_DN1806767_c0_g1	6.25499790852896	0.0000010235701769356	0.000650569246199508
TRINITY_DN1806518_c0_g1	6.09720347262525	0.0000972505560341909	0.016688823545232
TRINITY_DN1805744_c0_g1	4.6749965661623	0.0000252868318939028	0.00680341867957618
TRINITY_DN1804613_c0_g1	6.60905757783333	0.000012288620000979	0.00410808476737922
TRINITY_DN1804409_c0_g1	2.447170332934	5.16570504502671E-06	0.00219596764382946
TRINITY_DN1803975_c0_g1	3.79251023248005	0.000105788655978265	0.017598888357552
TRINITY_DN1803275_c0_g1	3.54255851043977	0.000449404234756583	0.0432818424516209
TRINITY_DN1803084_c0_g1	3.19952126472062	0.000191702665045454	0.0257268845116225
TRINITY_DN180271_c0_g1	2.59851182922131	0.000326086468077614	0.0356464716026478
TRINITY_DN180090_c0_g1	6.0342293395312	0.000113176569886026	0.0183927220195858
TRINITY_DN1798783_c0_g1	3.64483272009941	0.0000217054271146723	0.0061418697995541
TRINITY_DN179806_c0_g1	3.73955998321906	0.0000225829296707228	0.006285375999031
TRINITY_DN1797456_c0_g1	2.35097741807826	0.000346851613229849	0.0370863418405901
TRINITY_DN1797389_c0_g1	2.3704230340965	0.000340800167458979	0.0366533434615203
TRINITY_DN1796681_c0_g1	2.98344058923183	0.000131493843268378	0.0202599826188569
TRINITY_DN1796352_c0_g1	2.64149813184832	0.000444360643074167	0.0429499749486416
TRINITY_DN1796254_c0_g1	4.46562455239506	0.0000133877274498636	0.00438185409823507
TRINITY_DN1796175_c0_g1	5.26762112689661	5.97604309796551E-06	0.00242108154543711
TRINITY_DN1796045_c0_g1	3.95339670504038	0.000382951085138229	0.0393444358127583
TRINITY_DN1795914_c0_g1	2.40658575087843	0.000157857826631191	0.0227213877938207
TRINITY_DN179583_c0_g1	5.85244976258128	0.000381407625945371	0.0392564658030457
TRINITY_DN1795428_c0_g1	6.44853368353102	4.29728357560529E-06	0.00194822125659594
TRINITY_DN1794699_c0_g1	6.02493130976926	8.87477194572171E-06	0.00323418204300755
TRINITY_DN1793756_c0_g1	2.70030849725774	0.000495552131316325	0.0459540132682599
TRINITY_DN1792383_c0_g1	7.72561211066713	2.70882000836367E-08	0.0000426861461373137
TRINITY_DN1792051_c0_g1	8.43940291754925	0.0000209433869668273	0.0060005495443238
TRINITY_DN179195_c0_g1	5.44601865650086	0.000217639967651587	0.0278674288420184
TRINITY_DN1791640_c0_g1	2.7085188376942	0.000154452993955005	0.0223931360410882
TRINITY_DN179145_c0_g1	2.6161212393068	0.000053333553096022	0.0112455204288981
TRINITY_DN1788994_c0_g1	6.00920682782549	0.000153861381969062	0.0223428043289729
TRINITY_DN1788126_c0_g1	5.88053164806148	0.000330833906123369	0.0359798013068792
TRINITY_DN1785931_c0_g1	2.79105643557283	0.000520024033100122	0.0473662284316796
TRINITY_DN1785186_c0_g1	2.22183029046108	0.0000781885368304339	0.0144077512375267
TRINITY_DN1784625_c0_g1	5.84334179805534	0.000514053539542909	0.047002060609971
TRINITY_DN1784205_c0_g1	3.71426036688574	0.0000368118128216735	0.00875718725546638
TRINITY_DN1783234_c0_g1	6.53208084900096	0.000050557493125189	0.010867435403713
TRINITY_DN1783099_c0_g1	5.46565801946529	5.53616032781171E-09	0.0000124628514083055
TRINITY_DN1782964_c0_g1	3.81483342664538	0.0000017009955342074	0.000965632977871271
TRINITY_DN1782707_c0_g1	5.96967456571043	0.000205713928117577	0.0268903880384998
TRINITY_DN1782205_c0_g1	4.55713176166276	0.000453266181427513	0.0435436631738903
TRINITY_DN1782181_c0_g1	2.14601340200113	0.000170677983652457	0.0238744384430269
TRINITY_DN1781508_c0_g1	2.00746315369264	0.000259200684567226	0.0308654217094821
TRINITY_DN1779815_c0_g1	9.8569969378372	0.0000148815918419418	0.00470963219713662
TRINITY_DN1779775_c0_g1	5.60310257170522	0.000501822479919979	0.0463473830747113
TRINITY_DN1778798_c0_g1	2.48168732086176	0.000460842883856612	0.0439206815032045
TRINITY_DN1778721_c0_g1	6.92254107600436	1.08104679710839E-07	0.000122283518246775
TRINITY_DN1778675_c1_g1	3.48919788243471	1.9371382921533E-09	5.67467278111891E-06
TRINITY_DN1778616_c0_g1	4.05377341584595	0.0000414696813740314	0.0095471772049148
TRINITY_DN1778424_c1_g1	2.62829291502088	3.63068158591201E-06	0.00171757548300492
TRINITY_DN1777580_c0_g1	5.79526614002394	0.000340406707087659	0.0366286273271898
TRINITY_DN177756_c0_g1	3.95490746948852	0.000167626108316851	0.0236137854462088
TRINITY_DN177726_c0_g1	2.88630208855241	0.00031098703575356	0.0345028753325924
TRINITY_DN1776482_c0_g1	2.54966504169171	0.000112562673777808	0.0183313461972652
TRINITY_DN1776476_c0_g1	4.39878654662925	0.0000801945566915873	0.0146650460477692
TRINITY_DN1775590_c0_g1	7.10448560449101	2.78952456129659E-06	0.00141015403785156
TRINITY_DN1775023_c0_g1	6.04789159712644	1.10103449185582E-06	0.000687376434923781
TRINITY_DN1774934_c0_g1	5.59607285459385	0.000153303779680179	0.0222759897197093
TRINITY_DN1773990_c0_g1	6.69470141746469	1.03921979612802E-06	0.00065686165448541
TRINITY_DN1773780_c0_g1	5.64517976793939	7.65888977199573E-11	5.45316462892357E-07
TRINITY_DN177350_c0_g1	4.56791210872209	0.000125399425384634	0.0196590163319633
TRINITY_DN1773248_c0_g1	6.22844200897219	0.0000146775612726062	0.00466768919335127
TRINITY_DN1772801_c0_g1	2.66830505367399	0.0000149624595050547	0.00472867527268046
TRINITY_DN1771746_c0_g1	3.65545002289571	7.27065739961206E-06	0.00280152039100667
TRINITY_DN1771130_c0_g1	3.7180590332265	2.21873197303963E-07	0.000205444371133887
TRINITY_DN1771031_c0_g1	2.88243403669516	0.0000821631433721903	0.0149651536721285
TRINITY_DN1770810_c0_g1	6.9698578248991	3.33610085411495E-09	8.41675779032793E-06
TRINITY_DN1770447_c0_g1	2.22450188483583	8.08561382484038E-06	0.00302871187752964
TRINITY_DN1769226_c0_g1	2.03526470565248	0.000372849555241852	0.0387898890587698
TRINITY_DN1769201_c0_g1	6.47661613195004	0.000221361166494915	0.0281446712077861
TRINITY_DN1768705_c0_g1	7.46543249434215	1.22674070093022E-09	3.92032013592097E-06
TRINITY_DN1768697_c0_g1	7.00377840109298	3.66007180332145E-07	0.000293955868762085
TRINITY_DN1768314_c0_g1	5.86231675570627	0.000308380920721239	0.0342919282160587
TRINITY_DN1768234_c0_g1	4.48883627653834	0.0000204541376449173	0.00590107036242138
TRINITY_DN1767875_c0_g1	3.69408658614385	0.000177807592346433	0.0245042026571808
TRINITY_DN1767046_c0_g1	3.42249596119206	0.000131448713819854	0.0202598599767648
TRINITY_DN1766960_c0_g1	2.11079651549874	0.000543974171509883	0.0488659305492076
TRINITY_DN176636_c0_g1	3.70548261605607	8.21352252503919E-06	0.00306907704960966
TRINITY_DN1766234_c0_g1	8.00849679199451	1.80600242464638E-07	0.000179808591728605
TRINITY_DN1766091_c0_g1	2.61166441757383	0.000183653865210509	0.0249561738194529
TRINITY_DN176438_c0_g1	6.99775875293977	0.0000213763965519721	0.00607887785158221
TRINITY_DN1764216_c0_g1	10.31467157765	3.82390107619872E-06	0.00178861505118721
TRINITY_DN1763486_c0_g1	6.48446198766418	0.0000521597954971743	0.0110720110355078
TRINITY_DN1763220_c0_g1	3.2106891390963	0.000385480163733539	0.0395243008894463
TRINITY_DN1762177_c0_g1	3.32909995086516	0.0000877486234850483	0.0156046768074647
TRINITY_DN1761566_c0_g1	6.24664650782338	0.0000733355764804933	0.0137575855602084
TRINITY_DN1761136_c0_g1	6.16875919072733	0.000423057215112733	0.0417113420970739
TRINITY_DN1760863_c0_g1	4.17553520908712	0.000342972547191668	0.0367998010695576
TRINITY_DN1760723_c0_g1	2.90846072122558	0.0000214990631263484	0.00610056350191998
TRINITY_DN1760564_c0_g1	4.25347716788887	0.0000568234290640078	0.0117076759247533
TRINITY_DN1760519_c0_g1	5.67872245030879	0.0000429737313582503	0.00972977743728355
TRINITY_DN1759744_c0_g1	5.57612761235372	0.000089868812334787	0.0158290629520191
TRINITY_DN175963_c0_g1	2.27181138203448	4.24838042390525E-10	1.88491152733943E-06
TRINITY_DN17596_c0_g1	2.57908581810839	0.000144861045355212	0.0215438786115573
TRINITY_DN1757713_c0_g1	6.52636316969608	0.0000183739247439106	0.00549160439559859
TRINITY_DN1756217_c0_g1	3.60827040924167	0.0000863318509435908	0.0154473844553679
TRINITY_DN1756196_c0_g1	3.96804312437056	0.0000023505389624319	0.00122621929151122
TRINITY_DN1756179_c0_g1	2.35861418735939	0.000547844598847866	0.0489842315668732
TRINITY_DN1754177_c0_g1	5.4934056217795	0.000024728913261312	0.00670692486818679
TRINITY_DN1753586_c0_g1	2.50465727104752	0.000137307612611709	0.0208881262557256
TRINITY_DN1751759_c0_g1	6.20460118141808	0.0000731950559656753	0.0137425070812005
TRINITY_DN1751067_c0_g1	2.56375127538684	0.00006225083742203	0.0124172351339235
TRINITY_DN1750667_c0_g1	5.09755880860664	0.000110789525480596	0.0181924123860318
TRINITY_DN1750521_c0_g1	2.18866496601889	0.000449337437527134	0.0432818424516209
TRINITY_DN1750154_c0_g1	2.53234864769449	0.000456451302287143	0.0436843492627428
TRINITY_DN1749937_c0_g1	6.45948149512067	3.16085090674881E-08	0.0000479890675805092
TRINITY_DN1749731_c0_g1	6.99464999690029	4.31767441421969E-09	0.0000101707494598218
TRINITY_DN17495_c0_g1	2.30931310166028	0.0000253087865661232	0.00680341867957618
TRINITY_DN1748531_c1_g1	3.16006230072454	0.000336280700806484	0.0363989211037786
TRINITY_DN1746751_c0_g1	4.17064623958057	0.000137894351326456	0.0209286163480487
TRINITY_DN174600_c0_g1	2.01703752401368	0.000440472311252479	0.0427368493789061
TRINITY_DN1744952_c0_g1	4.69952830451726	0.000112154314367589	0.0183117191908962
TRINITY_DN174247_c0_g1	3.23710873859213	0.000544363420115492	0.0488659305492076
TRINITY_DN1740823_c0_g1	2.09636302428716	0.000336841498535435	0.0364337331911743
TRINITY_DN1740672_c0_g1	3.85027111091023	0.000304448362179389	0.0340752505842848
TRINITY_DN1740307_c0_g1	5.66833923078743	0.000071989204265646	0.0136224440906621
TRINITY_DN1740293_c0_g1	6.47640839712262	5.90861114648711E-07	0.000421242494635078
TRINITY_DN1739505_c0_g1	7.38650494931894	1.91390181255789E-06	0.00104746127127809
TRINITY_DN1739384_c0_g1	3.45136884216379	0.0000108023360215939	0.00374547642931425
TRINITY_DN1739215_c0_g1	2.76665561953451	0.00012878775614374	0.0200253348433534
TRINITY_DN1739026_c0_g1	3.94140642400476	0.00041850183308335	0.041441021819522
TRINITY_DN1737894_c0_g1	2.97293264390611	0.000479949860781773	0.0450109723873574
TRINITY_DN1737482_c0_g1	4.00749323027103	0.000155190357792856	0.0224608634051825
TRINITY_DN1737274_c0_g1	5.80808589361137	0.000402995038094209	0.0404222775392003
TRINITY_DN1737028_c0_g1	7.28611650802058	1.25889260918307E-06	0.000760977269425069
TRINITY_DN1736489_c0_g1	3.95701509616883	6.75462158407515E-06	0.00265538716767725
TRINITY_DN1736373_c0_g1	3.33266899526125	0.000402036603914914	0.040370286524268
TRINITY_DN1736176_c0_g1	2.00646493984264	0.000412124503613834	0.0410793579227366
TRINITY_DN1736117_c0_g1	6.80437750060565	4.35821286001177E-07	0.000336996781467184
TRINITY_DN1735885_c0_g1	6.1594886988263	0.000101042964868675	0.017127382206753
TRINITY_DN1735719_c0_g1	7.78035714245138	1.50656732202415E-10	8.51922491399524E-07
TRINITY_DN1735649_c0_g1	3.00043270542485	0.000380313442305352	0.0392145034684653
TRINITY_DN1735575_c0_g1	2.76228222955934	0.0000478539520031405	0.0104885764115161
TRINITY_DN1735161_c0_g1	2.61692528544519	0.0000831050054297403	0.0151005925333305
TRINITY_DN1735133_c0_g1	2.24345453367375	0.000186020386752621	0.025202811888914
TRINITY_DN1734989_c0_g1	5.62189591478458	0.000269126337768272	0.0316000788396832
TRINITY_DN1734833_c0_g1	3.46372546402729	0.000418247921005654	0.0414248549901456
TRINITY_DN1734767_c0_g1	2.48839814918936	2.13036915631977E-07	0.000199426984377488
TRINITY_DN1734590_c0_g1	6.45880168695905	8.66559832780977E-08	0.000104487452470426
TRINITY_DN1734492_c0_g1	2.4409474538397	0.0000249979434804603	0.00676362356142604
TRINITY_DN1734199_c0_g1	3.5544741660646	0.000315823321396306	0.0348869876718045
TRINITY_DN1734094_c0_g1	6.9003771195126	1.36296491820872E-08	0.000025632041647834
TRINITY_DN1733038_c0_g1	5.96951000083754	3.79487337578659E-06	0.00178050471689319
TRINITY_DN1732350_c0_g1	2.08055158094618	0.0000460880228930394	0.0101993575815227
TRINITY_DN1732286_c0_g1	6.12759714339654	0.00004741205825446	0.0104066962908689
TRINITY_DN1732052_c0_g1	6.09958348281712	0.000329289923462624	0.035893697038973
TRINITY_DN1732006_c0_g1	6.35611297562299	0.000114782289855605	0.018528480775886
TRINITY_DN1731707_c0_g1	2.80060099778979	0.0000462547309699469	0.010223472601972
TRINITY_DN1731525_c0_g1	5.82519785681434	0.000443362017737195	0.0428988189205347
TRINITY_DN1731499_c0_g1	5.49343994266241	0.000195800200137177	0.0260869801341948
TRINITY_DN1731293_c0_g1	3.43269754606627	0.0000646175364519279	0.0127227224248572
TRINITY_DN1731051_c0_g1	7.10013572132316	0.0000131902002589209	0.00433442186401787
TRINITY_DN1730848_c0_g1	4.010537498515	0.000275560194693471	0.0320012131712977
TRINITY_DN1730472_c0_g1	5.25399922460228	0.0000234218038687123	0.0064492731339832
TRINITY_DN1730234_c0_g1	6.60550667407806	0.000150893007377497	0.0220237265177765
TRINITY_DN1729097_c0_g1	8.99632871482853	0.0000308084297883972	0.0078173696347252
TRINITY_DN1728296_c0_g1	5.89702220174753	0.000481210630080332	0.0450631456970625
TRINITY_DN1728246_c0_g1	2.35335756021632	0.000530276863306391	0.0480623092440819
TRINITY_DN1728241_c0_g1	2.36514171557164	0.000349469632965191	0.0372877489211993
TRINITY_DN1726722_c1_g1	5.7149581664117	0.0000598307656255461	0.0120787614856423
TRINITY_DN1726388_c0_g1	2.89685331014046	0.000269856663626385	0.0316352644284664
TRINITY_DN1726163_c0_g1	5.90391454728111	0.0000392327344083051	0.00918488157365908
TRINITY_DN172600_c0_g1	3.15716205927468	0.0000105028399677588	0.0036779094491848
TRINITY_DN1725503_c0_g1	2.0170071878196	0.0000145313138629752	0.00463166643568434
TRINITY_DN1725389_c0_g1	3.53268129553636	0.000351610788641737	0.0373955960610695
TRINITY_DN1723665_c0_g1	2.05610329546116	0.0000235498497358091	0.00647143639871794
TRINITY_DN1723568_c0_g1	3.54829826105633	0.0000405409560579075	0.0094139890381052
TRINITY_DN1723270_c0_g1	2.93291556358527	3.47871766056433E-06	0.00166638598141087
TRINITY_DN1722853_c0_g1	3.26318138276148	0.0000261324846368706	0.00695528939384637
TRINITY_DN1722845_c0_g1	6.07283700099297	2.66842074751331E-06	0.00135794683804523
TRINITY_DN1721408_c0_g1	6.48237978554502	1.04953079618766E-07	0.000119905744872051
TRINITY_DN1720867_c0_g1	2.90131274959459	0.000559068982201696	0.0496189194092812
TRINITY_DN172062_c0_g1	2.86075494482878	0.000388113931736029	0.0396786150863947
TRINITY_DN1720608_c0_g1	6.26535869555823	1.13897213730039E-07	0.000126641508292124
TRINITY_DN1720068_c0_g1	6.67131834569437	3.46304946096805E-07	0.000281096278342605
TRINITY_DN1719829_c0_g1	2.91155257221801	0.0000656557140079128	0.0128551300055904
TRINITY_DN1718956_c0_g1	7.58164294671273	6.4525646939404E-11	4.75603973282973E-07
TRINITY_DN1718762_c0_g1	5.37177455400617	0.0000054134599894355	0.00226132198688496
TRINITY_DN1718358_c0_g1	5.94907969152104	0.000109338982143346	0.0180189696255764
TRINITY_DN1717864_c0_g1	3.09209132392037	0.000310268489438944	0.0344566163916705
TRINITY_DN1717728_c0_g1	4.51536131736327	0.00026532831189108	0.0313150450915498
TRINITY_DN1717258_c0_g1	5.92975343246062	0.000182160131780908	0.0248270188793001
TRINITY_DN1716995_c0_g1	4.16172572671458	3.91263888929081E-06	0.00182080348344117
TRINITY_DN1716078_c0_g1	6.13550305781943	0.0000709814383359916	0.0134988204503904
TRINITY_DN1715105_c0_g1	3.97222807390339	0.000277390086681481	0.0320876096586587
TRINITY_DN1714756_c0_g1	3.76326979120453	0.0000514940238722078	0.0109873927064263
TRINITY_DN1714751_c0_g1	5.52798687712886	0.000242156010992429	0.0296784416948536
TRINITY_DN1714596_c0_g1	2.99343200461482	4.19610191212055E-10	1.87996884374132E-06
TRINITY_DN1714146_c0_g1	2.79478465165348	0.0000545915215363856	0.0113968113342139
TRINITY_DN1714069_c0_g1	6.13642735481618	0.000254056821982288	0.0305037559110309
TRINITY_DN1713712_c0_g1	2.70796217363885	0.0000506793135933623	0.0108782706248959
TRINITY_DN1712463_c0_g1	2.71565844400878	0.000025570976104043	0.00684972404914092
TRINITY_DN1712253_c0_g1	3.27428775280643	0.000479251030152549	0.0449901334772705
TRINITY_DN1711241_c0_g1	6.16633567597446	1.07619279702016E-06	0.000675936261081179
TRINITY_DN1710210_c0_g1	6.70328932005779	0.0000919535997038687	0.0160518864595743
TRINITY_DN1710209_c0_g1	2.105395204962	0.000106224694081416	0.0176507185094257
TRINITY_DN1709870_c0_g1	2.46570768450082	0.0000430486247739422	0.00972977743728355
TRINITY_DN1709318_c0_g1	2.42139868398164	0.000435879360709747	0.0424421310215466
TRINITY_DN1708576_c0_g1	7.32241792002783	1.61949728051645E-07	0.000165939646463824
TRINITY_DN1708258_c0_g1	7.87643841298054	6.94228561646095E-07	0.000485861049017626
TRINITY_DN1708064_c0_g1	2.81431430239958	0.0000172023172233205	0.00522689663779973
TRINITY_DN1707242_c0_g1	2.17310115506983	0.000302068186482331	0.0339168394113483
TRINITY_DN1707007_c0_g1	6.25325247258347	4.94123634686372E-07	0.000371395676921145
TRINITY_DN1706985_c0_g1	2.24296490266915	0.000326130878208335	0.0356464716026478
TRINITY_DN17064_c0_g1	2.01351272667092	0.000218514305200696	0.0279090037185734
TRINITY_DN1706242_c0_g1	5.91280121955113	0.000140768244470334	0.0212233650674412
TRINITY_DN1706052_c0_g1	3.41725673705188	0.0000254190447621075	0.00682834788050756
TRINITY_DN1705909_c0_g1	4.16757119377452	0.000251958341436825	0.0303644352680727
TRINITY_DN1705579_c0_g1	2.64006783850325	0.000565404334385433	0.0499483850690373
TRINITY_DN1704238_c0_g1	6.67642160155422	0.000067902948467118	0.013121280077304
TRINITY_DN1703837_c0_g1	2.89353577238252	0.0000556450596619534	0.0115534414015433
TRINITY_DN1703711_c0_g1	2.51107591258491	0.000117346514274079	0.0188029273720486
TRINITY_DN1703292_c0_g1	5.67426747674237	0.00028038828088384	0.0323489219148054
TRINITY_DN1701203_c0_g1	3.40915478513838	0.000262267607027115	0.0310910790461297
TRINITY_DN1701148_c0_g1	2.58721378618612	0.000481212090911938	0.0450631456970625
TRINITY_DN1700602_c0_g1	5.96110699442338	0.000482210212552023	0.0451144244721907
TRINITY_DN1700526_c0_g1	5.96202110779258	0.000246250533703975	0.0299726869368383
TRINITY_DN1700522_c0_g1	2.4544862293232	0.000100233760156199	0.0170417482277855
TRINITY_DN1698294_c0_g1	9.76385261453679	7.94425240564063E-18	1.21014267278297E-12
TRINITY_DN1698115_c0_g1	2.30859380082013	0.000311260998955821	0.0345165108931868
TRINITY_DN1697889_c0_g1	2.79622628429177	0.0000122208625489781	0.00409141943921788
TRINITY_DN1697819_c0_g1	6.74769612079328	0.0000868213947226668	0.0155058447602022
TRINITY_DN1696989_c0_g1	3.16674537828007	0.00049618955457013	0.0459851292159592
TRINITY_DN1695858_c0_g1	6.08037393675528	0.000230936631662469	0.028819024967277
TRINITY_DN1695537_c0_g1	2.10101002911715	0.000452787388553395	0.0435159628013121
TRINITY_DN1694442_c0_g1	8.11919430446263	6.03763999146255E-12	6.41657912655462E-08
TRINITY_DN1694261_c0_g1	6.47009452327715	2.89998512017614E-08	0.0000452306621194217
TRINITY_DN1694054_c1_g1	2.58549008025263	1.52935414927667E-06	0.000886924484733057
TRINITY_DN1693571_c0_g1	8.2206909132795	1.79114245444761E-12	2.27369613325862E-08
TRINITY_DN1693050_c0_g1	5.66485133232366	0.000211998668307793	0.0274139353233281
TRINITY_DN1693019_c0_g1	2.6823078414911	0.000217981394400872	0.0278903690547794
TRINITY_DN169265_c0_g1	2.32730547072975	0.000183110825622094	0.0248897828612105
TRINITY_DN1692108_c0_g1	3.05777934794735	1.63020900520764E-06	0.000933566356982244
TRINITY_DN1691536_c0_g1	4.56160489090741	9.56846261867966E-17	8.74534519037036E-12
TRINITY_DN1691278_c0_g1	7.37826233536997	1.93015715328853E-06	0.00105430505051001
TRINITY_DN1691151_c0_g1	2.72876029942903	0.000394599314755005	0.0399661240361836
TRINITY_DN1691073_c0_g1	6.91483982503652	2.46258799807927E-09	6.73876146147456E-06
TRINITY_DN1690751_c0_g1	2.33140357699783	0.000174956983534948	0.0242576583712588
TRINITY_DN1688765_c0_g1	6.58013318555132	0.0000820893277225841	0.014957670533209
TRINITY_DN1688606_c0_g1	6.60970844666061	9.29208240331151E-07	0.000609235316115426
TRINITY_DN16878_c0_g1	7.01216469506044	0.0000162043756685409	0.00501707671274741
TRINITY_DN168729_c0_g1	4.07117139109903	2.01376223971804E-09	5.78783131071865E-06
TRINITY_DN1686386_c0_g1	2.22672503501544	0.0000620390394000371	0.0124020544782783
TRINITY_DN1686125_c0_g1	3.0706839863723	0.0000148505627124611	0.00470306926738888
TRINITY_DN1685866_c0_g1	3.56353454905515	0.000202221010545801	0.0266158624274579
TRINITY_DN1684412_c0_g1	2.39472182345001	3.15305068166488E-07	0.000263902257310013
TRINITY_DN168301_c0_g1	5.77682590954419	0.0000589710858030683	0.0119667311540731
TRINITY_DN168226_c0_g1	2.42492286031199	0.000170673609193406	0.0238744384430269
TRINITY_DN1680726_c0_g1	5.0418991361111	4.61550479264208E-06	0.00204581018834134
TRINITY_DN1680055_c0_g1	2.20998615062351	0.000131919667350489	0.0203118951964842
TRINITY_DN1678124_c0_g1	3.58482707744324	0.000120845382884402	0.0192086573334181
TRINITY_DN1677523_c0_g1	6.75272591881897	0.0000357680898557135	0.00862109063659429
TRINITY_DN1677480_c0_g1	5.83027355620855	0.00015966993702914	0.0228737445714961
TRINITY_DN1677241_c0_g1	5.41067771655438	3.22982786574328E-07	0.000267875240782267
TRINITY_DN1677096_c0_g1	2.48250269315084	0.000458473725944802	0.0437953170474652
TRINITY_DN1676906_c0_g1	7.99596429723348	1.04058973918472E-10	6.60468088514651E-07
TRINITY_DN1676769_c0_g1	6.03021446284393	0.000133301866395904	0.0204764212842123
TRINITY_DN1675562_c0_g1	6.64418706185193	2.28623642829902E-07	0.000208956522579102
TRINITY_DN1675416_c0_g1	6.35799955308882	0.0000360187250121694	0.00865240639000103
TRINITY_DN1675282_c0_g1	2.91464564597449	0.000372722640684299	0.0387898890587698
TRINITY_DN1674687_c0_g1	3.0004668488021	0.000229423304985515	0.0287249877968771
TRINITY_DN167427_c0_g1	6.09872739494399	0.0000775231362339653	0.0143139971641565
TRINITY_DN1673425_c0_g1	5.4993514959465	0.0000149517753369736	0.00472856879425115
TRINITY_DN1673414_c0_g1	3.64430700379472	0.0000522550617991765	0.0110720110355078
TRINITY_DN1672963_c0_g1	6.31535901729967	3.97075603637048E-06	0.00184222117720698
TRINITY_DN1671158_c0_g1	2.1014130536024	0.0000404254635406908	0.00940150215396093
TRINITY_DN1670871_c0_g1	6.45103031087545	0.0000211023495345735	0.00602308079491226
TRINITY_DN1668626_c0_g1	6.94490032084477	4.72869432295478E-06	0.00207189906695241
TRINITY_DN1668502_c0_g1	4.09657523619011	0.0000207435609009062	0.00595449648805484
TRINITY_DN1668427_c0_g1	2.61515204162668	1.93102078670967E-06	0.00105430505051001
TRINITY_DN1667047_c0_g1	3.68543692740482	2.60226948573788E-06	0.0013316975674674
TRINITY_DN1666847_c0_g1	6.36496936837752	0.0000367899890083307	0.00875655390465574
TRINITY_DN1666464_c0_g1	2.25044323329515	0.000116604888296884	0.0187103352152445
TRINITY_DN1665453_c0_g1	6.13910897666242	1.80270780567219E-06	0.00101081697509021
TRINITY_DN1664602_c0_g1	3.37608595096271	0.000065111632896171	0.0127786423972377
TRINITY_DN1664388_c0_g1	6.14089205981538	0.000204107180378869	0.0267650252695528
TRINITY_DN1663443_c0_g1	6.08809638765458	0.000364867813566141	0.0383310833071181
TRINITY_DN1662604_c0_g1	4.0705303983178	0.000275183737406703	0.0319987744031546
TRINITY_DN1661998_c0_g1	5.41816938819835	0.000166715379656168	0.0235217437228506
TRINITY_DN1660983_c0_g1	6.38190878612805	0.0000122431855786962	0.00409589230690866
TRINITY_DN1660758_c0_g1	2.94589663079164	7.55106894833766E-08	0.0000942827294142877
TRINITY_DN1659764_c0_g1	2.00561654563302	0.000385714325436503	0.0395305714627891
TRINITY_DN1659588_c0_g1	8.16903322939966	4.98359444632536E-14	1.33967226990431E-09
TRINITY_DN1659222_c0_g1	6.82790050298394	0.0000052078598459949	0.00220159986614387
TRINITY_DN1659029_c0_g1	6.1478649372007	0.000144687936462267	0.0215376712403969
TRINITY_DN1658840_c0_g1	3.19261290969551	0.000356954654494161	0.0377951792511533
TRINITY_DN1655937_c0_g1	6.70211115066974	0.0000157564345380326	0.00490831731879104
TRINITY_DN1655831_c0_g1	5.51536766625878	0.000217830266467656	0.0278839825805381
TRINITY_DN1654119_c0_g1	4.19674880747939	2.92850744070616E-06	0.00147028704297541
TRINITY_DN1653353_c0_g1	2.50895918145385	0.0000346314019510266	0.00844746497969135
TRINITY_DN1653168_c0_g1	4.03514606612637	0.0000187533539675812	0.00557363152553958
TRINITY_DN1652380_c0_g1	5.48728668714684	2.90328647976513E-07	0.000249861973976442
TRINITY_DN1651476_c1_g1	2.07402640602105	0.000128558193282274	0.0200209047872839
TRINITY_DN1651250_c0_g1	8.046326032021	0.000171480849114574	0.0239284043513601
TRINITY_DN1650842_c0_g1	6.69761227667628	0.0000317680027597563	0.00797670112372281
TRINITY_DN1650208_c0_g1	5.11299588756045	2.5485353208463E-21	1.16465005920291E-15
TRINITY_DN1650151_c0_g1	2.35471161023776	0.0000960111672350194	0.0165382402157546
TRINITY_DN1649430_c0_g1	5.69465262968264	4.58058648343616E-07	0.000351810597628995
TRINITY_DN1648986_c0_g1	6.57746732870753	0.0000342065673079808	0.0083929674808478
TRINITY_DN1648524_c0_g1	6.46965031447744	1.99580630206317E-08	0.0000334087740061261
[truncated: 1,385 more rows]

## Sheet: DElncRNA_downregulated
Supplementary Table S1B. Differentially expressed long non-coding RNAs (DElncRNAs) in boars of the good semen freezability (GSF) group. FDR - false discovery rate
DElncRNA ID	Log2FoldChange	p-value	FDR p-adjusted value /q-value
TRINITY_DN999397_c0_g1	-4.80509421784884	0.000464232249049276	0.0441133066813477
TRINITY_DN998851_c0_g1	-2.86981375540151	0.000478935106230279	0.0449789552663302
TRINITY_DN998802_c1_g1	-3.12112862727607	7.96923972055012E-09	0.000016740427779847
TRINITY_DN997244_c0_g1	-2.42145423376582	1.10025865744668E-07	0.000123598341918365
TRINITY_DN996767_c3_g1	-6.23474460795894	4.35513865811183E-07	0.000336996781467184
TRINITY_DN996624_c0_g1	-2.1916516962381	0.000111229414333905	0.0182318893822176
TRINITY_DN996151_c0_g1	-2.05931066770354	0.000136939426809259	0.0208648640124578
TRINITY_DN995220_c0_g1	-2.94144841392075	0.000194422475135311	0.025963979563745
TRINITY_DN992819_c0_g1	-2.44529886112467	0.000104392633827817	0.0174492249260082
TRINITY_DN992755_c2_g1	-4.41113129788364	6.63319909515363E-07	0.000467071246239764
TRINITY_DN992732_c0_g1	-3.55894941501902	0.0000290945116952486	0.00750329724073829
TRINITY_DN992729_c6_g1	-7.71241501517142	1.69206864503748E-13	3.68216698075422E-09
TRINITY_DN992629_c3_g1	-2.08784601570941	0.000155358044460064	0.0224673297537076
TRINITY_DN991886_c0_g1	-6.17579735974947	1.11216246422438E-10	6.86817432704013E-07
TRINITY_DN988554_c0_g1	-2.60918542281474	0.000189865962137669	0.0255797365287055
TRINITY_DN987497_c1_g1	-5.23848860246388	0.0000914200731759991	0.0159884716420029
TRINITY_DN985536_c0_g1	-2.05514146537207	0.000293147940842462	0.0332254690450683
TRINITY_DN981580_c0_g1	-5.63372825574445	0.0000762055043460997	0.0141392614779194
TRINITY_DN980890_c0_g1	-5.12586410603948	6.63672880272348E-11	4.81413559063333E-07
TRINITY_DN980756_c0_g1	-2.05849895921124	0.000396780650929586	0.0401038556737729
TRINITY_DN980710_c0_g1	-5.91814263878627	0.0000361995908529755	0.00867476592801237
TRINITY_DN979363_c0_g1	-2.57243442288211	0.00016280710216943	0.0231634159421556
TRINITY_DN976966_c1_g1	-7.49239720298562	1.97570372881178E-14	6.44909211158741E-10
TRINITY_DN976567_c0_g1	-4.20058209100885	0.0000048626988226438	0.00210610283816196
TRINITY_DN976304_c1_g1	-4.1788087415255	0.0000204787233267932	0.00590319942457873
TRINITY_DN975770_c0_g1	-3.82846992279024	1.36051168892022E-08	0.000025632041647834
TRINITY_DN974700_c0_g2	-5.17159879611133	5.16024339104791E-06	0.00219568836758678
TRINITY_DN973550_c0_g1	-4.0066517493751	3.56856161352081E-08	0.0000516072732480902
TRINITY_DN973516_c0_g1	-3.58475916973505	0.0000310503467342779	0.00785660665350178
TRINITY_DN971550_c1_g1	-2.31129490153995	0.000414772397518114	0.041202985839254
TRINITY_DN970338_c0_g1	-2.45445915634629	0.000415796786033422	0.0412536130386108
TRINITY_DN969924_c0_g1	-2.53925099304284	6.70919084946747E-06	0.00264540095592445
TRINITY_DN965101_c1_g1	-3.55657829250126	0.0000200925325084414	0.00583728305528775
TRINITY_DN962584_c2_g1	-4.74945123736214	0.000027999583700877	0.00732006507797276
TRINITY_DN961640_c0_g1	-2.39431172296376	0.0000402546231651615	0.00937608548980674
TRINITY_DN958725_c0_g1	-2.26543170190945	0.00016849918671167	0.0236632266488495
TRINITY_DN958417_c0_g2	-3.74077180664051	0.000343293003940409	0.0368005590628008
TRINITY_DN958328_c0_g1	-3.22623188753593	0.000276390593177622	0.0320483675288004
TRINITY_DN957673_c1_g1	-2.18126161072644	0.000228060698471167	0.0286277068599593
TRINITY_DN957381_c0_g1	-3.31574307477201	0.0000577765363523343	0.011829383420511
TRINITY_DN957072_c0_g1	-5.68022341017215	0.000112044380476834	0.0183117191908962
TRINITY_DN956831_c3_g1	-3.31565856994457	1.19592105469896E-08	0.000023177511466134
TRINITY_DN954111_c2_g1	-3.32822270938784	0.0000670534806241659	0.0130097717663763
TRINITY_DN953433_c0_g1	-4.25348161485291	0.000013395209885674	0.00438185409823507
TRINITY_DN950455_c1_g1	-2.9209054604231	0.000025863276301724	0.00690374235430623
TRINITY_DN949157_c0_g1	-2.64588575312092	0.000482253283558105	0.0451144244721907
TRINITY_DN947536_c0_g1	-2.19309094666707	0.000553102092067095	0.049252030657089
TRINITY_DN946591_c0_g1	-3.69695753686403	0.000050811345248755	0.0108963749613036
TRINITY_DN945893_c0_g1	-6.42312974009179	7.7237527991253E-09	0.0000164219878536881
TRINITY_DN942540_c0_g1	-2.38355438628299	0.0000721138510698913	0.0136333054486453
TRINITY_DN942177_c0_g1	-7.0001207688478	3.91666684893308E-11	3.08598232751764E-07
TRINITY_DN941948_c0_g1	-4.47502034421134	0.000184444388639786	0.0250338200997085
TRINITY_DN937565_c0_g1	-3.88996514051593	0.00014502951296317	0.021553413681305
TRINITY_DN937114_c0_g1	-2.29865531862251	8.55093790706895E-07	0.000572973022327804
TRINITY_DN933360_c0_g1	-2.91274490769302	1.36580746528203E-06	0.000811648403048513
TRINITY_DN933333_c0_g1	-2.66923837533339	0.000389335404442639	0.0397412570483433
TRINITY_DN930616_c1_g1	-6.03489481960064	9.31278762086288E-08	0.000109123902289305
TRINITY_DN928982_c0_g1	-2.04683937487587	0.000106325515168437	0.0176507185094257
TRINITY_DN927942_c0_g1	-2.20772236866203	0.000391131855171662	0.0398119559638247
TRINITY_DN927662_c1_g1	-3.17126455587805	7.34799372256046E-06	0.00281543634330028
TRINITY_DN926756_c0_g1	-3.85594598323891	1.11197518515611E-07	0.000124548851939736
TRINITY_DN92586_c0_g1	-2.65641019743448	0.0000976999916210509	0.0167470831848915
TRINITY_DN92442_c0_g1	-4.82105461011226	0.000452161250860696	0.0434851446944952
TRINITY_DN923494_c0_g1	-2.06615173359899	0.000226092080982856	0.0284727705266455
TRINITY_DN922462_c0_g1	-3.97162766089182	0.000420426267820275	0.0415761174449995
TRINITY_DN92065_c0_g1	-2.90003486424695	0.000200030965251744	0.0264205344474205
TRINITY_DN920646_c0_g1	-5.32275447428119	1.45179262043766E-06	0.000849490148564107
TRINITY_DN920397_c2_g1	-3.60025947150087	2.67482035015338E-07	0.000236891628328662
TRINITY_DN915117_c0_g1	-2.4595522576602	3.84804961033005E-08	0.0000544431113103873
TRINITY_DN913438_c0_g1	-2.56850370802707	6.47612586191496E-06	0.00256456828889497
TRINITY_DN911592_c0_g1	-2.06561122954653	0.000510888972721753	0.0468296244731108
TRINITY_DN909919_c0_g1	-4.6057881027751	3.03310565179669E-09	7.86469281154131E-06
TRINITY_DN909506_c0_g1	-2.73999983832187	0.0000342953489117551	0.00840015995091798
TRINITY_DN909006_c0_g1	-5.36195840264908	0.0000148000790472183	0.00469684619696541
TRINITY_DN908502_c0_g1	-5.4916594464948	0.0000134126119002279	0.0043844082167821
TRINITY_DN906669_c0_g1	-2.62100744233666	7.61598510494752E-06	0.00289070913715927
TRINITY_DN903112_c0_g1	-2.57179461768178	3.02290142082003E-06	0.00150646638440317
TRINITY_DN902969_c0_g1	-2.19689600273412	0.000181315160684168	0.0247999340614191
TRINITY_DN901733_c0_g1	-2.50500946938443	0.000242239593866368	0.0296784416948536
TRINITY_DN899899_c0_g1	-3.57310619732291	0.0000357479770431181	0.00862078972716647
TRINITY_DN899377_c0_g1	-2.5946276813366	0.0000143630064965409	0.00460193806261578
TRINITY_DN898538_c0_g1	-3.29218671311822	1.56050387236575E-12	2.15572416806862E-08
TRINITY_DN897625_c1_g1	-2.90501537217146	0.000299837160221049	0.0337742135013795
TRINITY_DN897603_c0_g1	-3.05267101649978	1.98880397611843E-09	5.75227564201526E-06
TRINITY_DN894845_c0_g1	-3.52605044687144	9.40519257721213E-06	0.00338429932714568
TRINITY_DN890661_c0_g1	-2.87884906384988	0.0000285392651129622	0.00741449783140556
TRINITY_DN887661_c0_g1	-2.33238833679978	0.0000393478786973247	0.00920331956756158
TRINITY_DN886178_c0_g1	-2.18551360408442	0.000151427938370242	0.0220736046889761
TRINITY_DN885028_c0_g1	-2.53329965540373	0.0000549284139758466	0.0114514717363112
TRINITY_DN882562_c0_g1	-3.34175929198699	0.0000602116645769568	0.0121198787574133
TRINITY_DN87972_c0_g1	-4.18065866114703	0.000498318524695102	0.0461450022215533
TRINITY_DN876304_c0_g1	-2.101607355049	0.000502643633265359	0.0463644864111901
TRINITY_DN875242_c0_g1	-4.70517890773909	0.000022516884045255	0.00627449287696906
TRINITY_DN8747_c0_g1	-2.73993856133961	0.000173959200521326	0.0241706497804316
TRINITY_DN874031_c0_g1	-3.06776195489127	0.0000932451348983804	0.0162145767530217
TRINITY_DN873483_c0_g1	-6.47697669960596	9.38710640274314E-08	0.000109713426618332
TRINITY_DN862196_c0_g1	-6.02702578188587	2.21947853700151E-06	0.00117240188363586
TRINITY_DN851930_c0_g1	-5.33775840437584	1.20417116590724E-06	0.000736669039846876
TRINITY_DN851171_c0_g1	-3.83324229051363	0.000109249802213951	0.0180107678983221
TRINITY_DN84784_c0_g1	-2.53061240267077	0.0000288232543258764	0.0074628222934128
TRINITY_DN847294_c0_g1	-2.34308512813032	3.24101515735348E-06	0.00159087544009522
TRINITY_DN844683_c0_g1	-2.91879994009803	0.000502920775031881	0.0463644864111901
TRINITY_DN841958_c0_g1	-6.85779894853006	4.14685917517756E-06	0.00190076718229292
TRINITY_DN841764_c1_g1	-2.34505084363381	0.0000324198307405691	0.00806826718876276
TRINITY_DN839238_c0_g1	-5.19257865435547	0.0000155835501248549	0.00486762550927373
TRINITY_DN838808_c0_g1	-5.3389710196605	3.53315118462119E-07	0.000285561467996362
TRINITY_DN837757_c0_g1	-4.51583069812009	0.0000522337013155082	0.0110720110355078
TRINITY_DN835662_c1_g2	-2.35516413056846	0.0000785232123138804	0.0144577621873068
TRINITY_DN834510_c0_g1	-5.54566564514437	0.0000052860961230795	0.00222758215756274
TRINITY_DN833934_c0_g1	-2.83214117749764	0.000289415445967318	0.0330043605498267
TRINITY_DN83373_c0_g1	-4.39007013624919	0.0000639579483589585	0.0126418749587646
TRINITY_DN831962_c0_g1	-2.45822087909037	0.0000358177400308144	0.00862850679030142
TRINITY_DN831640_c0_g1	-4.66632870075796	0.0000433097416726849	0.00978350579709191
TRINITY_DN830788_c0_g2	-6.28021017920165	0.000532362262506023	0.0481748842808123
TRINITY_DN827911_c0_g1	-2.74376844203682	4.16804834216835E-06	0.00190606322839261
TRINITY_DN826775_c0_g1	-2.31855391845881	0.000232221076508878	0.0289161431366864
TRINITY_DN825733_c0_g1	-3.62593432864803	0.0000155586229999529	0.00486327223495382
TRINITY_DN823165_c0_g1	-6.06235488035173	2.29850803491537E-08	0.0000375338311862434
TRINITY_DN819305_c0_g1	-2.1087946774276	0.000560974119971498	0.0496818684375067
TRINITY_DN819206_c0_g1	-4.42047203448803	5.11490619252088E-06	0.00218501144200623
TRINITY_DN817582_c0_g1	-2.79541489437069	0.000179432726998151	0.0246169849303692
TRINITY_DN817542_c0_g1	-5.6000592258723	1.51365335636266E-07	0.000156626080518308
TRINITY_DN812832_c1_g1	-5.73158642270163	2.00179394488254E-07	0.000191781092512365
TRINITY_DN811641_c0_g1	-2.33585798375495	0.0000363111721634462	0.00868150497209486
TRINITY_DN811133_c1_g1	-5.41158254454991	1.59229693045723E-08	0.0000288754202244361
TRINITY_DN810319_c2_g1	-2.07404411685972	0.0000947911066907139	0.016377466262524
TRINITY_DN809658_c0_g1	-3.05776687325455	9.2468216440768E-08	0.00010868985179127
TRINITY_DN808178_c0_g1	-4.12613812758134	0.0000603751519715257	0.0121331222291836
TRINITY_DN807988_c0_g1	-7.1838831831345	2.64973567495084E-10	1.28818873045152E-06
TRINITY_DN806120_c0_g1	-6.33109339484569	0.0000177572639681543	0.00533872141202559
TRINITY_DN806027_c0_g1	-2.49876167508205	0.0000301118094791991	0.00769616084467576
TRINITY_DN801950_c0_g1	-2.1593727387554	0.000462877598998843	0.0440502932551611
TRINITY_DN801677_c0_g1	-5.54911314791139	1.64488143734526E-06	0.000938440796865838
TRINITY_DN799504_c0_g1	-2.01395370434288	0.000389447353634151	0.0397438068875756
TRINITY_DN79418_c0_g1	-5.449131735169	0.000346945523105642	0.0370877054299417
TRINITY_DN793731_c2_g2	-8.13573926595008	1.6125691708691E-13	3.68216698075422E-09
TRINITY_DN791234_c0_g1	-6.03688057828192	1.05332656250408E-08	0.0000212990088117528
TRINITY_DN789934_c0_g1	-2.31759943851012	0.0000889633851532054	0.0157212681571512
TRINITY_DN788847_c0_g1	-4.4731606621206	0.00005905598099285	0.0119725106196079
TRINITY_DN786698_c0_g1	-5.17424897466977	3.06685390989343E-06	0.00152173228509704
TRINITY_DN783878_c0_g1	-2.5816748062456	0.000043555400962583	0.00980507171186644
TRINITY_DN782779_c0_g1	-2.32497079245913	3.2841007829663E-08	0.0000490455767518367
TRINITY_DN782340_c0_g1	-4.96588725340834	0.000502823419490665	0.0463644864111901
TRINITY_DN780580_c0_g1	-4.09415908274765	0.0000480323289393178	0.0105025964284408
TRINITY_DN776810_c0_g1	-2.69374322559657	1.09425626842619E-08	0.0000219325431401556
TRINITY_DN775673_c0_g1	-2.6902247407181	0.000233142451395034	0.0289992658078698
TRINITY_DN775546_c0_g1	-4.19865819252846	4.70072228256252E-08	0.0000639337403114191
TRINITY_DN773337_c0_g1	-2.07376771801974	0.00044303363140734	0.0428942909215207
TRINITY_DN771529_c0_g1	-4.92577273634705	0.0000546163505867298	0.0113968113342139
TRINITY_DN770431_c0_g1	-4.06521878209378	0.000112578781794103	0.0183313461972652
TRINITY_DN766276_c0_g1	-3.19468485929099	0.0000165579813104157	0.00509447167800753
TRINITY_DN765785_c0_g1	-4.29359085867872	5.62884079103605E-09	0.0000126093759579117
TRINITY_DN762356_c0_g1	-2.58102701342355	0.000382919666905417	0.0393444358127583
TRINITY_DN761719_c0_g1	-3.43590742407725	0.000559818626492123	0.0496435552364168
TRINITY_DN75913_c0_g1	-5.0643464078219	0.000323206935135974	0.035461021902555
TRINITY_DN759111_c0_g1	-4.15674935597398	0.000221877206170358	0.0281792334919285
TRINITY_DN753971_c0_g1	-4.18157847056852	0.0000187703373344714	0.00557363152553958
TRINITY_DN75307_c0_g1	-4.03458332556492	1.14847012236798E-09	3.74883617343355E-06
TRINITY_DN749008_c0_g1	-5.89135775962203	9.87808291275092E-06	0.0035047867656306
TRINITY_DN748444_c0_g1	-2.34242048189985	0.00001282567691143	0.00425031213952181
TRINITY_DN743956_c0_g1	-2.51622987211554	0.0000683642257783319	0.0131534932718455
TRINITY_DN742894_c0_g1	-2.02401415831465	0.0000105802281551089	0.00369086817110449
TRINITY_DN741550_c1_g1	-4.29606408318297	0.00016049778640082	0.0229491747220707
TRINITY_DN741265_c0_g1	-6.36985849692125	3.16121715172243E-07	0.000264102066495672
TRINITY_DN740721_c0_g1	-4.90854092206188	6.52653885520684E-06	0.00258229431892923
TRINITY_DN738052_c0_g1	-4.40394297322344	0.000175994589034945	0.0243360295346734
TRINITY_DN736317_c0_g1	-6.68262812059874	9.5909418649079E-07	0.000625174651939577
TRINITY_DN732633_c0_g1	-2.67167260425018	0.000520328505678148	0.0473767449995707
TRINITY_DN731905_c0_g1	-6.75860346320989	9.8976200903094E-10	3.42658606805327E-06
TRINITY_DN729458_c0_g1	-4.13098097975655	0.000472517068568741	0.0445879023854403
TRINITY_DN722990_c0_g1	-2.48921121291887	0.0000122143542654094	0.00409141943921788
TRINITY_DN722054_c0_g1	-3.6190547628796	4.55644082754535E-06	0.00202527385965783
TRINITY_DN720406_c0_g1	-5.28449028330276	7.18571472718532E-07	0.000498298240022302
TRINITY_DN719211_c0_g1	-3.60344679461009	0.000452238003951913	0.0434851446944952
TRINITY_DN717701_c0_g1	-3.04678193363435	0.000137511861659117	0.0209008026601454
TRINITY_DN717454_c5_g1	-6.64539773232883	3.92117592741531E-08	0.0000551363182990052
TRINITY_DN716376_c0_g1	-3.98522347044311	1.02327162965408E-07	0.000117523777896439
TRINITY_DN711269_c0_g1	-3.53804596573309	7.64232868438041E-07	0.000523606072086602
TRINITY_DN705377_c0_g1	-5.51432800925638	4.98629369963224E-07	0.000372942125238549
TRINITY_DN705259_c0_g1	-2.21018384999125	0.000233693616654025	0.0290204289368178
TRINITY_DN70509_c0_g1	-2.6571922838135	0.000191610356031174	0.0257237465869489
TRINITY_DN704321_c0_g1	-2.66050476802402	1.18384541709349E-06	0.000726178724116402
TRINITY_DN703357_c0_g1	-4.31245492785187	0.000120733647099327	0.0192042561505838
TRINITY_DN703057_c0_g1	-4.96101681151069	0.0000946734601121865	0.0163695176654362
TRINITY_DN702006_c0_g1	-4.87471350888752	3.95158038450941E-09	9.55462866008565E-06
TRINITY_DN699686_c0_g1	-2.69942133497106	2.13466079896107E-06	0.00113868725357045
TRINITY_DN698757_c0_g1	-3.43906417345808	0.0000624777889275159	0.0124358837640688
TRINITY_DN696433_c0_g1	-2.43561965542745	5.91746455463713E-06	0.00240374248168401
TRINITY_DN696393_c0_g1	-4.75074057312903	3.23126397795105E-08	0.0000485739757485491
TRINITY_DN692403_c0_g1	-2.68187947140354	0.000474991757846909	0.0447281132155251
TRINITY_DN690554_c0_g1	-5.95418881992638	0.0000030664307671599	0.00152173228509704
TRINITY_DN688902_c0_g1	-3.29189936016405	2.17613919411763E-06	0.00115234009043039
TRINITY_DN685054_c0_g1	-3.57629225398368	6.25446905997928E-07	0.000443134466167723
TRINITY_DN678949_c0_g1	-4.62032392748571	4.17279989255806E-07	0.00032740356267952
TRINITY_DN675784_c0_g1	-3.73570288271108	3.42089343835902E-06	0.00165079963105471
TRINITY_DN672291_c0_g1	-3.03416889240663	0.000100239435688218	0.0170417482277855
TRINITY_DN668200_c0_g1	-6.72702291921665	0.000163597775609847	0.023237917621847
TRINITY_DN663393_c1_g1	-2.83337200555745	0.000217156565671115	0.0278525396590463
TRINITY_DN662375_c0_g1	-2.23247921381742	0.000136675461009464	0.0208544392573599
TRINITY_DN657850_c0_g1	-5.68510652556786	2.88834552125392E-07	0.000249045140201281
TRINITY_DN656836_c0_g1	-3.12505513267173	0.000280554093464852	0.0323598823988682
TRINITY_DN654147_c0_g1	-6.67193045999172	1.90271324057234E-08	0.000032107000040855
TRINITY_DN652283_c0_g1	-2.3712477373386	9.65553963752648E-08	0.000112053912221814
TRINITY_DN650963_c0_g1	-2.56603325327323	0.000300542979299472	0.0338028016843987
TRINITY_DN649784_c0_g1	-2.05336000350542	0.000258991255976652	0.0308654217094821
TRINITY_DN64897_c0_g1	-7.80278488704376	2.60568298724364E-12	3.1335943604592E-08
TRINITY_DN647828_c0_g1	-4.89138386029338	0.000128457210492767	0.0200209047872839
TRINITY_DN645762_c0_g1	-6.49429005532781	1.76010389807371E-07	0.000176391745651953
TRINITY_DN642008_c0_g1	-2.57737272876188	0.000010321058046919	0.00362815359595801
TRINITY_DN640601_c0_g1	-4.93703026012542	1.69192048872798E-07	0.000172202084699961
TRINITY_DN639540_c0_g1	-2.25630462864043	0.0000401200991432429	0.00934951752538108
TRINITY_DN637081_c0_g1	-2.60225645154743	0.000202464881681912	0.0266215401912205
TRINITY_DN636158_c0_g1	-3.6810690961274	0.000393400035132687	0.0399240543793482
TRINITY_DN633696_c0_g1	-5.56059997715247	7.92778131638353E-10	2.92169429694474E-06
TRINITY_DN631013_c0_g1	-2.73085360527054	4.42989001602572E-08	0.0000611603195964822
TRINITY_DN624798_c0_g1	-2.64657925389504	0.000017275374531533	0.00523864555833856
TRINITY_DN620120_c0_g1	-2.44656308640856	0.000310419516907847	0.0344566417762165
TRINITY_DN61660_c0_g1	-2.58050296290414	0.000257666279309288	0.0307763715757953
TRINITY_DN616213_c0_g1	-5.69923674292918	1.05357581548462E-07	0.00012006770692436
TRINITY_DN610164_c0_g1	-2.17300109026183	0.000251205627996648	0.0303033993886301
TRINITY_DN610026_c0_g1	-7.57543981825811	2.58053940427442E-13	4.91364808866899E-09
TRINITY_DN604139_c0_g1	-2.2019562424059	0.000402211687276235	0.040370286524268
TRINITY_DN602944_c0_g1	-4.68858642417433	0.000054424402202627	0.0113827454067616
TRINITY_DN602911_c0_g1	-2.50329039085687	0.0000690541573761982	0.0132523689599627
TRINITY_DN599344_c0_g1	-3.02093520113162	0.000196564548509828	0.0261394189515272
TRINITY_DN596531_c0_g1	-4.86986615135619	0.000173908986429269	0.0241706497804316
TRINITY_DN593243_c0_g1	-6.59123964261548	0.000052049205831347	0.011063191848584
TRINITY_DN591167_c0_g1	-3.49686386571496	0.000259898479823741	0.0308904476652443
TRINITY_DN590992_c0_g1	-2.93746726747385	0.000431258898579743	0.0421672914335751
TRINITY_DN590816_c0_g1	-6.01527542383974	0.0004022109319669	0.040370286524268
TRINITY_DN590657_c0_g1	-6.00142935801067	0.0000213931718580929	0.00607986493848643
TRINITY_DN589746_c0_g1	-2.15577960828217	0.000339225703659684	0.0365521923695149
TRINITY_DN587678_c0_g1	-3.16975933497237	0.0000124615763797433	0.00415374972036916
TRINITY_DN585134_c0_g1	-4.21798660800589	0.000359853203938873	0.038031590185388
TRINITY_DN582229_c1_g1	-2.45489004142868	0.00053179736468682	0.048142831635004
TRINITY_DN578564_c0_g1	-7.09253304940636	7.46629471830317E-10	2.81984057084953E-06
TRINITY_DN574384_c0_g1	-2.39529073475402	0.0000188100169443847	0.00558173567053926
TRINITY_DN564319_c0_g1	-6.3382651918371	1.14026820123451E-08	0.0000224607277907654
TRINITY_DN560133_c0_g1	-2.57972145412657	0.00015318230617394	0.0222654184903997
TRINITY_DN558968_c0_g1	-3.65880412771235	0.000467922456525917	0.0443417817357428
TRINITY_DN557971_c0_g1	-5.86683103690516	4.25431328796202E-06	0.00193257467280237
TRINITY_DN555132_c0_g1	-2.94996813699751	0.000156575208446219	0.0226004394685473
TRINITY_DN550774_c0_g1	-2.08671435688696	0.000219006930466932	0.0279329260112663
TRINITY_DN550055_c0_g1	-3.56119923410451	3.15371149395204E-15	1.8015103852477E-10
TRINITY_DN54575_c0_g1	-7.08157063809118	9.37571310581477E-11	6.20954837797113E-07
TRINITY_DN543033_c0_g1	-3.18912373819208	0.000339385608917567	0.0365531818637806
TRINITY_DN537227_c0_g1	-5.62225755065921	2.38700338195743E-09	6.61110243341796E-06
TRINITY_DN534178_c0_g1	-4.04275040488561	0.0000437383837953981	0.00983621594847849
TRINITY_DN534087_c0_g1	-6.31016792988766	3.65866012101397E-07	0.000293955868762085
TRINITY_DN530227_c0_g1	-6.76226279135194	0.000336396141860531	0.0364027942402463
TRINITY_DN521699_c0_g1	-5.91620850532539	4.07680958148118E-08	0.0000569740996031168
TRINITY_DN521408_c0_g1	-2.18219427322429	0.00055238307449283	0.0492431663732931
TRINITY_DN520793_c0_g1	-2.95828886865358	0.0000382928568027437	0.00902206037502149
TRINITY_DN516285_c0_g1	-2.06651438272906	0.000199369170552895	0.0263626500325887
TRINITY_DN515455_c0_g1	-5.2108452130955	0.0000033821928778628	0.00163441621216803
TRINITY_DN515234_c0_g1	-2.87308785011137	0.000325188707553097	0.0356074831219556
TRINITY_DN507348_c0_g1	-2.52124129534696	0.0000388342555769096	0.00912431300132687
TRINITY_DN503910_c0_g1	-3.39063668394679	6.9894538668721E-07	0.000486904960932035
TRINITY_DN503641_c0_g1	-6.65369828342969	0.0000030656606657448	0.00152173228509704
TRINITY_DN502384_c0_g1	-2.09720758972818	0.000400513315716664	0.0403164840176821
TRINITY_DN501773_c0_g1	-2.36106159292069	0.000486457597620791	0.0453882724026011
TRINITY_DN501575_c0_g1	-3.24730275891935	0.000361579140695658	0.0381610458079047
TRINITY_DN485555_c0_g1	-4.08219022810503	0.0000130956579046153	0.0043147501907097
TRINITY_DN484590_c0_g1	-4.24684397704444	0.000516271554794296	0.0471294257455725
TRINITY_DN48023_c0_g1	-5.08795738549876	0.0000117530442572804	0.00397557378907924
TRINITY_DN479952_c0_g1	-6.73407301964697	3.50089159313843E-09	8.60142713637175E-06
TRINITY_DN477050_c0_g1	-6.229474248291	0.000184289662705295	0.0250202508557241
TRINITY_DN475169_c0_g1	-6.67164256071568	2.50827599037241E-07	0.00022387734927506
TRINITY_DN474873_c0_g1	-3.77624330917914	0.000180734000356487	0.0247507549759995
TRINITY_DN473955_c0_g1	-4.97261177146844	0.0000322218333199671	0.00803731084031426
TRINITY_DN473331_c0_g1	-2.55576485629314	0.000240044690418644	0.0295362258979631
TRINITY_DN471751_c0_g1	-4.0541372575212	0.000488466064111276	0.045527866552332
TRINITY_DN468398_c0_g1	-7.56977100631816	2.34272566042514E-13	4.65477180046245E-09
TRINITY_DN467082_c0_g1	-3.78661027201763	2.13492390449621E-06	0.00113868725357045
TRINITY_DN465291_c0_g1	-3.68183233441271	1.71383738466177E-08	0.0000303084848690343
TRINITY_DN464065_c0_g1	-4.96470410952416	0.0000554363624695812	0.0115205786322187
TRINITY_DN463018_c0_g1	-5.21464265013308	0.000103635147549042	0.017414036128701
TRINITY_DN459608_c0_g1	-4.17009898819726	0.000127020415232106	0.0198323046136073
TRINITY_DN457548_c0_g1	-4.4783621317117	0.000297958000227472	0.0336280781946599
TRINITY_DN447711_c0_g1	-3.18475153691049	0.000205633242694665	0.0268875319921458
TRINITY_DN447381_c0_g1	-2.53834228628527	0.0000650676953591972	0.0127786423972377
TRINITY_DN441479_c0_g1	-2.84557262442684	2.15442617954936E-07	0.000200518719132364
TRINITY_DN437340_c0_g1	-4.20401291330756	0.000276520856490893	0.0320483675288004
TRINITY_DN436782_c0_g1	-3.45988798220955	0.000105275303271168	0.0175326349458034
TRINITY_DN429375_c0_g1	-6.55308420712343	2.25048562514927E-07	0.000206930568383444
TRINITY_DN428980_c0_g1	-6.23775400896755	0.0000209759921447701	0.00600612575078583
TRINITY_DN422812_c0_g1	-3.67503516172171	0.0000164286080573639	0.00506932933080259
TRINITY_DN415646_c0_g1	-3.41504670305075	0.0000378698041859229	0.0089476784307862
TRINITY_DN41350_c0_g1	-4.38023033497196	0.0000967158918652127	0.0166249243725779
TRINITY_DN412161_c0_g1	-4.33175905116745	0.000158619313007864	0.0227732084865968
TRINITY_DN410052_c0_g1	-2.44867152206464	3.91944949957121E-06	0.00182211738342833
TRINITY_DN404896_c0_g1	-4.11447198034434	0.0000793886694648075	0.0145810255669028
TRINITY_DN400468_c0_g1	-3.37709408999115	0.000120169378631319	0.0191344822306513
TRINITY_DN399376_c0_g1	-6.28121370665541	0.00034177328554355	0.036689285932341
TRINITY_DN398181_c0_g1	-2.06266435938397	0.000338615481565718	0.0365207766366112
TRINITY_DN391015_c0_g1	-6.27100745229592	0.0000005835580311422	0.000417992190494689
TRINITY_DN373311_c0_g1	-5.68551034630603	9.67720491877817E-07	0.000628380584568187
TRINITY_DN365710_c0_g1	-3.18630422485942	0.00022610590265214	0.0284727705266455
TRINITY_DN362367_c0_g1	-4.00874420615106	0.00028621266586164	0.0327726769598545
TRINITY_DN360872_c0_g1	-4.27429185972537	0.000468723863668444	0.0443586258065808
TRINITY_DN36081_c0_g1	-6.59496025639588	1.39883696607049E-09	4.26279448122366E-06
TRINITY_DN349450_c0_g1	-6.16645089011554	0.000312082926098964	0.0345740975108153
TRINITY_DN341536_c0_g1	-5.35510702796687	5.35532426561923E-06	0.00225022129450482
TRINITY_DN328657_c0_g1	-6.23002342123407	0.000496423677194603	0.0459974986605449
TRINITY_DN327134_c0_g1	-6.92956193763584	1.02093581241364E-09	3.50793545145327E-06
TRINITY_DN321843_c0_g1	-3.86303087855855	0.0000845752591202657	0.0152616805225048
TRINITY_DN317473_c0_g1	-3.19493225081717	5.10693103683142E-06	0.00218501144200623
TRINITY_DN309399_c0_g1	-3.0544575589599	0.0000538405461409102	0.011312406206824
TRINITY_DN304788_c0_g1	-2.56528232969718	0.0001089044818232	0.0179603180582536
TRINITY_DN293677_c1_g1	-5.50947098861928	0.000414835702133115	0.041202985839254
TRINITY_DN28628_c0_g1	-3.08578824875894	2.81238111261857E-12	3.29544723049573E-08
TRINITY_DN285518_c0_g1	-6.46866375014789	3.52017990411314E-06	0.00167822556032678
TRINITY_DN281159_c0_g1	-2.46141623527403	0.000480846864971683	0.0450631456970625
TRINITY_DN272035_c0_g1	-2.32749244733343	0.000276949235984647	0.0320676257504427
TRINITY_DN270903_c0_g1	-4.1160786031572	0.0000363809245381298	0.00868633539332857
TRINITY_DN266427_c0_g1	-3.41510040278175	7.51841705789875E-07	0.000518224189208904
TRINITY_DN259209_c0_g1	-6.027629089292	6.44816173459219E-06	0.00256456828889497
TRINITY_DN25366_c0_g1	-3.1575213494454	0.000052818282409237	0.0111647443606951
TRINITY_DN238532_c0_g1	-5.96281266414663	1.96704470271651E-06	0.00106886542759217
TRINITY_DN238071_c0_g1	-2.37476127940239	0.0000474097321418971	0.0104066962908689
TRINITY_DN235683_c0_g1	-6.47302915610099	2.66861488712835E-08	0.0000423446173624657
TRINITY_DN231405_c0_g1	-6.19236374490121	0.000367985948677197	0.0385699914481869
TRINITY_DN227523_c0_g1	-6.7783880694768	4.34170751436923E-10	1.90402993607379E-06
TRINITY_DN226800_c0_g1	-5.20300790143251	0.0000111342011452614	0.003831473127237
TRINITY_DN219177_c0_g1	-2.61745962867832	0.000437124977358842	0.0425294590490233
TRINITY_DN217863_c0_g1	-3.94114563886672	0.000297756799594328	0.0336193207751429
TRINITY_DN213752_c0_g1	-6.37273021716846	3.5057285537374E-08	0.0000512615021693775
TRINITY_DN21034_c0_g1	-2.21357918928506	0.000128766256035849	0.0200253348433534
TRINITY_DN207845_c0_g1	-2.11754913759599	0.000303226365205183	0.0339852383401408
TRINITY_DN205618_c0_g1	-7.10101647273386	8.50190670269528E-11	5.8867717276535E-07
TRINITY_DN198492_c0_g1	-4.59548909999763	0.0000302940032292278	0.00772975764808394
TRINITY_DN197846_c0_g1	-6.12164471198664	5.53273653309869E-06	0.00229021214020625
TRINITY_DN19418_c0_g1	-2.64491146252213	0.0000951521342767516	0.0164212173485137
TRINITY_DN190038_c0_g1	-5.17122309944729	3.21476103931688E-06	0.00158510721687506
TRINITY_DN185910_c0_g1	-2.37353125199913	0.000370496143912848	0.0386818457876912
TRINITY_DN1858146_c0_g1	-6.53726037023215	8.75150550323371E-08	0.000104694581070989
TRINITY_DN1846424_c0_g1	-3.56486129925776	0.000134618144082984	0.0206300725782008
TRINITY_DN1845646_c0_g1	-7.42967813070139	1.14201885296365E-12	1.63482578942127E-08
TRINITY_DN184261_c0_g1	-4.45313363485469	0.0000223047077849614	0.00625229370718355
TRINITY_DN1841484_c0_g1	-4.54483495458545	0.000391870823215625	0.0398541577493794
TRINITY_DN18406_c0_g1	-4.23195281568906	0.0000938767612386267	0.0162625297061856
TRINITY_DN1834583_c0_g1	-3.18468881854919	7.29957483762416E-06	0.00280320849234974
TRINITY_DN1820880_c0_g1	-3.23477247668408	0.000457565778298746	0.0437452029065246
TRINITY_DN1813485_c0_g1	-6.96388024861545	9.78953270946351E-11	6.30098447018635E-07
TRINITY_DN1792182_c0_g1	-4.59396684424183	9.42515364774348E-06	0.00338881362326908
TRINITY_DN1788620_c0_g1	-2.30993441399643	0.000403752223156969	0.0404610176532102
TRINITY_DN1763777_c0_g1	-2.12304449280342	0.0000381762188113165	0.00901140179862909
TRINITY_DN1761130_c0_g1	-6.07517153552328	3.25502847280685E-06	0.00159432899435269
TRINITY_DN175687_c0_g1	-4.67220000151711	1.58174575433615E-06	0.000913829113505146
TRINITY_DN1756149_c0_g1	-6.29382896203737	0.000269057943599771	0.0316000788396832
TRINITY_DN1745968_c0_g1	-2.55373440946119	0.000128562921135884	0.0200209047872839
TRINITY_DN174316_c0_g1	-3.58517560312745	0.000195074903946331	0.0260130989800485
TRINITY_DN1742704_c0_g1	-6.15540200014224	0.000534823251819319	0.0483488208060571
TRINITY_DN174087_c0_g1	-5.48120499974591	4.11625420403781E-06	0.00188863330943256
TRINITY_DN1725318_c0_g1	-2.08205439624953	0.0000704393059142346	0.0134241177809482
TRINITY_DN1716156_c0_g1	-2.11615711629531	0.000489152553374382	0.0455546865827292
TRINITY_DN1713400_c0_g1	-7.06546346437161	1.72079860818214E-10	9.36171802804689E-07
TRINITY_DN1705766_c0_g1	-2.26181314269736	0.000429675318334007	0.0420778195680624
TRINITY_DN1705313_c0_g1	-7.0651309809374	4.00167469436966E-09	9.57443620539583E-06
TRINITY_DN1696045_c0_g1	-5.89827800070046	0.0000237031561969843	0.00650574050699547
TRINITY_DN168829_c0_g1	-3.02852279377124	6.67514620943148E-06	0.00263425018649022
TRINITY_DN1682376_c0_g1	-3.76100415228992	0.000447764822691371	0.043196780830079
TRINITY_DN1678271_c0_g1	-6.55155953467069	0.000168304713483523	0.0236632266488495
TRINITY_DN1657547_c0_g1	-2.62919724496964	0.0000318961122571404	0.00798710431679217
TRINITY_DN1649552_c0_g1	-3.91724353950185	0.0000160417562083782	0.00498022424331139
TRINITY_DN1645095_c0_g1	-3.31805557552988	0.0000319357017370312	0.00798888547251004
TRINITY_DN1644534_c0_g1	-5.72697056788434	1.71286236850652E-06	0.000967561864102665
TRINITY_DN1642406_c0_g1	-2.71709066508305	0.000144008063922108	0.0214854577589411
TRINITY_DN1641750_c0_g1	-5.95068293767166	0.000464281311648024	0.0441133066813477
TRINITY_DN163746_c0_g1	-3.06614163857964	0.0000893535711024351	0.0157719234264039
TRINITY_DN1623769_c0_g1	-2.88478370788109	0.000112136008821676	0.0183117191908962
TRINITY_DN1623610_c0_g1	-3.2824209849143	0.0000148159675985809	0.00469862553847348
TRINITY_DN1617978_c0_g1	-3.04203601893253	0.000070471125185989	0.0134241177809482
TRINITY_DN161586_c0_g1	-2.74028444603898	0.0000537553579926356	0.0113049026867642
TRINITY_DN161499_c0_g1	-6.48562960081253	1.71930935530335E-07	0.000173828261871984
TRINITY_DN1607446_c0_g1	-4.55313246106209	0.0000669294708157763	0.0130026106654669
TRINITY_DN1606666_c0_g1	-6.12632451070276	0.0000174087351912901	0.00525815140621102
TRINITY_DN1606488_c0_g1	-6.88623011357479	8.6773465625617E-09	0.0000180247420496907
TRINITY_DN1600789_c0_g1	-6.75744948076144	0.000194305845030583	0.0259635788037532
TRINITY_DN1600495_c0_g1	-5.74806717627477	0.0000213260041772533	0.00606832378390698
TRINITY_DN1587701_c0_g1	-4.32646704624392	0.000509076275827502	0.0467152106702527
TRINITY_DN1585674_c0_g1	-2.09536191707627	0.000391249100229517	0.0398119559638247
TRINITY_DN157341_c1_g1	-6.5830392941604	1.52067665358259E-06	0.000884136110136643
TRINITY_DN1569630_c0_g1	-6.04301301812387	0.000436450962706914	0.0424729243069649
TRINITY_DN1556846_c0_g1	-4.86456639734353	1.11785016768646E-09	3.72878914182992E-06
TRINITY_DN1556562_c0_g1	-6.48131570207692	2.92992341705302E-08	0.0000452857828431724
TRINITY_DN1530516_c0_g1	-3.22269907827325	0.000105726179985738	0.0175949000507365
TRINITY_DN152832_c0_g1	-2.01598794895967	0.00016228784854346	0.0231335036961297
TRINITY_DN1526596_c0_g1	-3.56865185972227	0.000130457747646446	0.0201866190293011
TRINITY_DN1520458_c0_g1	-3.79515938535275	0.000221468042187538	0.0281446712077861
TRINITY_DN1519548_c0_g1	-2.52916205523623	0.000045795729598519	0.0101592712998874
TRINITY_DN1514810_c0_g1	-4.62447010713839	0.0000428105189025318	0.00970912824428298
TRINITY_DN1511788_c0_g1	-5.80280630842202	0.0000176270704499884	0.00530656104795738
TRINITY_DN1508830_c0_g1	-2.18462418878437	0.000499182610604274	0.0461950296862989
TRINITY_DN1507501_c0_g1	-6.4962449791551	0.000390704227521245	0.039802848258984
TRINITY_DN1504904_c0_g1	-6.12723674972179	7.42733321956988E-06	0.00283539904840472
TRINITY_DN1501138_c0_g1	-5.53554564148989	1.65268919294074E-07	0.000168961773803938
TRINITY_DN1496308_c0_g1	-2.20345678127584	0.0000898591514686839	0.0158290629520191
TRINITY_DN149324_c0_g1	-2.88212104728854	0.0000856962038442118	0.0153757898713619
TRINITY_DN1489738_c0_g1	-6.31142118009281	1.80552229378592E-06	0.00101115443871647
TRINITY_DN1489536_c0_g1	-6.53364822789217	1.86556017767573E-06	0.0010321290732151
TRINITY_DN146750_c0_g1	-2.64157666894139	0.0000112198094193401	0.00384645031277222
TRINITY_DN1466323_c0_g1	-2.31843718166426	0.000291289796630236	0.0331252837292774
TRINITY_DN1465577_c0_g1	-4.79113282909921	8.77105805486096E-06	0.00320779072824129
TRINITY_DN1465562_c0_g1	-4.11722232217718	0.000225038177357056	0.0283930829911778
TRINITY_DN1465469_c0_g1	-2.92125963979718	0.000227356092945564	0.0285908107328033
TRINITY_DN1458858_c0_g1	-6.02592845896439	4.87769893298744E-06	0.00210884567643147
TRINITY_DN145696_c0_g1	-4.44677277943857	0.0000198806015591895	0.00580234752206341
TRINITY_DN1439305_c0_g1	-2.559414381231	0.000396870242000596	0.0401038556737729
TRINITY_DN1438779_c0_g1	-5.86694710808784	1.47837889271887E-07	0.000154954452620599
TRINITY_DN1431581_c0_g1	-2.81449771915655	0.000058393331114995	0.0119023423726937
TRINITY_DN1426971_c0_g1	-6.67827138864066	1.45212192806933E-07	0.000153256881215831
TRINITY_DN1416713_c0_g1	-2.73323849951973	0.00014287066951405	0.0213645881936803
TRINITY_DN141168_c0_g1	-2.31544547519359	0.000289992475176456	0.0330226034253086
TRINITY_DN139305_c0_g1	-2.38585421660545	0.00046348651369417	0.0440807023767058
TRINITY_DN1392013_c0_g1	-6.23629041584397	0.0000023281182682712	0.00122009416419807
TRINITY_DN139153_c0_g1	-6.45797471111176	7.58639484866808E-07	0.000520554265631101
TRINITY_DN1389009_c0_g1	-6.53163135331132	1.86334092167831E-08	0.0000317733000416391
TRINITY_DN1386579_c0_g1	-4.90483028350698	0.000114728558506728	0.0185263514116157
TRINITY_DN1384913_c0_g1	-4.18543363645387	0.000351500204942644	0.0373955960610695
TRINITY_DN1379341_c0_g1	-2.38932564118799	0.000338170595693952	0.0365083638518752
TRINITY_DN1375447_c0_g1	-4.48192020323981	0.0000166504416989243	0.00511361024940055
TRINITY_DN1357387_c0_g1	-3.44644639904849	0.000259866482786682	0.0308904476652443
TRINITY_DN1357082_c0_g1	-3.45467571415968	0.000521374952328978	0.0474059086181685
TRINITY_DN13527_c0_g1	-7.45230566073601	3.34934658895034E-12	3.82652799747809E-08
TRINITY_DN1345816_c0_g1	-7.28715584121917	2.29950557815597E-09	0.0000064469107677935
TRINITY_DN1340890_c0_g1	-4.15195328126059	0.0000576339889104639	0.0118160795532594
TRINITY_DN1338850_c0_g1	-2.87741450960109	2.84610686789449E-07	0.000245867048269446
TRINITY_DN1338700_c0_g1	-6.25395284541732	4.81455550874966E-06	0.00209143925174191
TRINITY_DN1338388_c0_g1	-4.44932717506791	0.000175485958208055	0.0242880919967559
TRINITY_DN133405_c1_g1	-3.02847641427578	0.000370678548849638	0.0386836375158023
TRINITY_DN1331987_c0_g1	-2.48271064879273	4.86583575154524E-07	0.000366330897599202
TRINITY_DN1329640_c0_g1	-5.33051649256593	0.0000141097199458538	0.00453763032977892
TRINITY_DN1327968_c0_g1	-2.10239593128633	0.000373063536478201	0.0387996266290623
TRINITY_DN1327937_c0_g1	-3.54511656166243	0.000299690249765422	0.0337659881311145
TRINITY_DN1326197_c0_g1	-2.75209603474189	0.000495537003286656	0.0459540132682599
TRINITY_DN1314277_c0_g1	-6.12068414368154	1.23807391223673E-08	0.0000238727814770143
TRINITY_DN131039_c0_g1	-4.33923125912467	0.000416613608145713	0.0413256825611663
TRINITY_DN1304923_c0_g1	-7.01787887941397	1.1707579126858E-08	0.0000229623312018222
TRINITY_DN1301230_c0_g1	-3.04753727186756	0.000540283023641473	0.0486795856482392
TRINITY_DN1300637_c0_g1	-4.29856808973555	4.72345154030163E-06	0.00207189906695241
TRINITY_DN129998_c0_g1	-4.97534886601616	0.000142073570619583	0.0213221401938595
TRINITY_DN1298041_c0_g1	-5.26387374492047	0.000153081402559701	0.0222649153383044
TRINITY_DN129163_c0_g1	-2.61296684393578	0.000246746291058075	0.0299973647401031
TRINITY_DN129133_c0_g1	-2.11334976905959	0.000405281425958777	0.0405686101604202
TRINITY_DN1289936_c0_g1	-2.72908731219907	0.0000658889423877329	0.01289527023721
TRINITY_DN1288529_c0_g1	-4.41338490807	0.00055488909869177	0.0493341749869561
TRINITY_DN128375_c0_g1	-4.66420147065726	0.000527102011354411	0.0478694940311665
TRINITY_DN1283141_c0_g1	-6.30095125546369	0.000487112470552967	0.0454295007536856
TRINITY_DN128180_c0_g1	-5.34651641858523	0.0000159564460566585	0.00496385593637867
TRINITY_DN1278737_c0_g1	-6.32655916203559	6.30971241997533E-09	0.0000139297722675347
TRINITY_DN1276884_c0_g1	-6.3963533416389	0.000178481312754175	0.0245269720086553
TRINITY_DN1274780_c0_g1	-6.28987768049394	0.000157988616722688	0.0227254963735814
TRINITY_DN1266007_c0_g1	-2.77634028564336	0.000198049319763616	0.0262279565377983
TRINITY_DN1260361_c0_g1	-2.65049413708076	0.0000139048769847661	0.00448437679852808
TRINITY_DN1257219_c0_g1	-2.13167595810721	6.31165148935717E-06	0.00252742419083202
TRINITY_DN125667_c0_g1	-6.98353371717029	2.59498657362143E-09	6.93495745208252E-06
TRINITY_DN1253804_c0_g1	-6.11318199186394	2.5725834756246E-07	0.000228723692093139
TRINITY_DN1252007_c0_g1	-3.51524936494721	0.0000837770825566542	0.0151744436795086
TRINITY_DN1249026_c0_g1	-6.22400795746901	1.86159776453299E-08	0.0000317733000416391
TRINITY_DN1243814_c0_g1	-2.12878245183798	2.30261324398957E-06	0.00120811322749059
TRINITY_DN124282_c0_g1	-2.39335262671758	0.0000715870662939215	0.0135688221698576
TRINITY_DN1240697_c0_g1	-3.01649952038528	0.0000353034426971029	0.00854515342757609
TRINITY_DN123646_c0_g1	-4.52397975996103	8.06934154631461E-07	0.000546309963639588
TRINITY_DN123583_c0_g1	-4.1409302492115	0.000269910579723298	0.0316352644284664
TRINITY_DN1228763_c0_g1	-4.64919523175876	0.000428356487953371	0.0419892266659878
TRINITY_DN1225954_c0_g1	-6.30087174705998	1.04237604837439E-06	0.000657946609937177
TRINITY_DN1223382_c0_g1	-5.80884263983025	0.0000274267344682076	0.00720326927078002
TRINITY_DN1220117_c0_g1	-6.19931280936163	1.44730861483417E-06	0.000849490148564107
TRINITY_DN1207486_c0_g1	-6.55574766199138	3.8647125067381E-09	9.44453068999588E-06
TRINITY_DN1205216_c0_g1	-6.26474122907955	0.0000027730455792289	0.00140493187711824
TRINITY_DN1203373_c0_g1	-6.53594571957597	1.25458257208367E-08	0.0000240894613635031
TRINITY_DN1196632_c0_g1	-5.91168942701229	1.40287954828402E-06	0.000830439273330591
TRINITY_DN1194688_c0_g1	-3.05127128965872	0.000336516212501688	0.0364071664106822
TRINITY_DN1192071_c0_g1	-6.65595892292362	0.000380872643050166	0.0392279079112484
TRINITY_DN1176246_c0_g1	-6.55836650000395	0.00039951928089784	0.0402769726756987
TRINITY_DN117339_c0_g1	-2.02311646062663	0.000037801504617894	0.00894605592559406
TRINITY_DN1172949_c0_g1	-6.30196878364743	8.05814162044231E-08	0.0000984618722685211
TRINITY_DN1170053_c0_g1	-6.19261001015369	5.53946223364486E-07	0.000400548697346344
TRINITY_DN1159395_c0_g1	-3.19152442841567	0.000129465173320378	0.0201033063626684
TRINITY_DN115932_c0_g1	-4.7523409829654	6.29566200357196E-08	0.0000817341473775098
TRINITY_DN1159303_c0_g1	-2.25165733222008	0.000136850281106911	0.0208648640124578
TRINITY_DN1154018_c0_g1	-4.45692626655471	0.000018119878843779	0.00543328387936474
TRINITY_DN1121353_c0_g1	-7.13302544444718	3.71247783329802E-10	0.0000016965578200832
TRINITY_DN111497_c0_g1	-2.33143452102485	0.0000737908593038069	0.0138257455129844
TRINITY_DN1113152_c0_g1	-4.53660389429786	1.08682794347128E-06	0.000679651527885654
TRINITY_DN1112356_c0_g1	-2.71516268890367	0.00006317931612305	0.0125367734765264
TRINITY_DN1104760_c38_g2	-4.49585451948015	0.000237860861632608	0.0293703213822649
TRINITY_DN1104458_c21_g6	-6.09472440626295	0.0000336074809352504	0.008297253105153
TRINITY_DN1104363_c5_g1	-3.38895168780599	0.000127548628234946	0.0199003730009667
TRINITY_DN1104354_c10_g1	-2.94031680858983	0.000178720099532338	0.0245485244499802
TRINITY_DN1104211_c19_g1	-3.71708271623377	0.000499491968554793	0.0461974976170649
TRINITY_DN1103552_c1_g1	-2.90208215161879	1.51489158553599E-07	0.000156626080518308
TRINITY_DN1103523_c1_g1	-2.11277477429943	2.82150064715418E-07	0.000244203018511685
TRINITY_DN1103490_c23_g1	-2.17815197252436	0.000219915269698004	0.028017462857193
TRINITY_DN1103121_c11_g1	-3.33923873978399	0.0000114516890384321	0.00389961584969822
TRINITY_DN1102906_c11_g8	-4.9732206648062	0.0000462641061491288	0.010223472601972
TRINITY_DN1102829_c7_g1	-2.02396635216535	0.0000346965166850785	0.00844746497969135
TRINITY_DN1102635_c0_g1	-2.4513579167941	0.0000225839352245768	0.006285375999031
TRINITY_DN1102446_c4_g1	-2.01741575926086	0.0000318149701176414	0.00797972533705856
TRINITY_DN1101965_c12_g1	-2.12294634488485	2.08525665119834E-06	0.00111847097009135
TRINITY_DN1101446_c10_g1	-7.39538263876549	1.43626423450993E-08	0.000026790021224499
TRINITY_DN1101373_c0_g1	-3.7728089956086	0.00031373123972767	0.0346978247291066
TRINITY_DN1100841_c11_g2	-2.16596510039753	0.0000207865735574047	0.00595935676088536
TRINITY_DN1100534_c0_g1	-2.07808025540021	8.39858655244281E-06	0.00311025386663512
TRINITY_DN1099971_c0_g1	-2.70520128690229	1.70373140436162E-06	0.000965986112923586
TRINITY_DN1098812_c19_g1	-4.36585727002349	2.49832723931508E-07	0.000223425747248556
TRINITY_DN1096062_c19_g1	-2.96267592822861	3.89735209884399E-08	0.0000549704673131642
TRINITY_DN1095911_c9_g1	-4.87106174321702	0.000035131438712157	0.00852132639829302
TRINITY_DN1095828_c4_g1	-4.99530944820651	0.000161421859537588	0.0230236743902507
TRINITY_DN1095319_c0_g1	-3.34706481312775	7.92198631513522E-08	0.0000973186204887369
TRINITY_DN1095073_c4_g1	-2.77904772531979	0.000181762146946719	0.0248089966042743
TRINITY_DN1094887_c21_g2	-4.04693222605811	8.96939450956683E-06	0.00325827158834493
TRINITY_DN1094573_c1_g1	-2.52705543230919	1.68961012407415E-06	0.00096036262609502
TRINITY_DN1093990_c1_g1	-3.72103816487051	7.32784045847922E-10	2.79061262953292E-06
TRINITY_DN1093803_c5_g2	-3.85049692972049	9.24731999490563E-07	0.000608045218680854
TRINITY_DN1093738_c0_g1	-6.52412212741131	0.000175548521767059	0.0242880919967559
TRINITY_DN1092313_c1_g1	-6.06887593007699	0.000445000366130332	0.0429936209972872
TRINITY_DN1091600_c0_g1	-2.26819799402334	5.07714657526512E-06	0.00217886777402433
TRINITY_DN1090543_c0_g1	-3.64131974125212	2.34339225398154E-06	0.00122463336437902
TRINITY_DN1090369_c1_g1	-2.65597279149661	0.0000725163070595221	0.0136567795790267
TRINITY_DN1090135_c0_g1	-2.08711853218945	0.000103247109002362	0.0173785229645567
TRINITY_DN1089417_c0_g1	-2.85496725988241	9.08988428143554E-08	0.000107337675400637
TRINITY_DN108874_c0_g1	-2.00263751157919	0.0000794160298213982	0.0145810255669028
TRINITY_DN1088378_c8_g1	-2.7834733492214	0.0000251086089889469	0.00677751506476129
TRINITY_DN1087756_c7_g1	-4.95264259146414	0.000145825916403118	0.0216225483079909
TRINITY_DN1087487_c1_g1	-3.88608590615546	9.57869150610585E-07	0.000625174651939577
TRINITY_DN1087477_c6_g1	-3.07279592222812	0.000158857567047254	0.0228002518372457
TRINITY_DN1087396_c1_g1	-2.69502982970829	0.000248699808995621	0.0300803003900933
TRINITY_DN1087138_c7_g2	-6.32839065369038	1.42396697431672E-07	0.000151686671249195
TRINITY_DN1086673_c6_g4	-2.21802673205948	0.0000198370121557978	0.00579992099235684
TRINITY_DN1086330_c1_g3	-2.79533648852658	0.000244869470793536	0.0298654203958579
TRINITY_DN1085386_c2_g1	-8.09377734170003	1.56398025400532E-14	5.49784775628758E-10
TRINITY_DN1085240_c0_g1	-2.48121101539172	4.44976409453963E-06	0.00199361646474066
TRINITY_DN1085184_c0_g1	-2.3334229103595	6.87242230938698E-08	0.0000874822987833465
TRINITY_DN1081854_c0_g1	-4.6030690062184	4.1379144853358E-12	4.61213967030399E-08
TRINITY_DN1081523_c0_g1	-2.54903217791501	0.000318561712655935	0.035087703047291
TRINITY_DN1078770_c2_g1	-2.10500358388977	0.0000228364209814128	0.00633635115449538
TRINITY_DN1078592_c0_g1	-2.62094729885119	3.90234218122205E-06	0.00182080348344117
TRINITY_DN1078144_c11_g2	-6.50381926316635	0.000356020408328422	0.0377162732576084
TRINITY_DN1077822_c17_g1	-3.29386134822918	0.000468059859101604	0.0443417817357428
TRINITY_DN1077805_c0_g1	-2.97359193467237	0.0000644332331257927	0.0126919027326249
TRINITY_DN1077771_c2_g1	-2.42609798201099	0.000508736656620564	0.0466946836045602
TRINITY_DN1076979_c2_g1	-3.38093473349717	0.000049304452981138	0.0106744986797869
TRINITY_DN1076667_c0_g1	-2.61322808236149	0.000179681439281489	0.0246435358866654
TRINITY_DN1074635_c0_g1	-6.18686220195213	0.000286621552495842	0.0328030578592461
TRINITY_DN1073909_c1_g1	-3.60990623156935	0.000241870920073368	0.0296571258445098
TRINITY_DN1073341_c22_g1	-3.34868607739311	1.49203307218748E-06	0.000870806142519556
TRINITY_DN1072695_c0_g1	-2.34959541668426	0.000111091907503897	0.0182304512149049
TRINITY_DN1072613_c0_g1	-2.81192470535575	0.0000850607283245507	0.0153061869057343
TRINITY_DN1071840_c0_g2	-2.36667544425837	1.81695001078106E-07	0.000179926832844306
TRINITY_DN1071651_c0_g1	-2.57906550300477	0.0000758418488014164	0.0140946786498828
TRINITY_DN1071604_c0_g1	-4.54649717317838	3.77522640777863E-08	0.0000537502457902152
TRINITY_DN1071556_c0_g1	-2.29583700935968	0.0000346690396518024	0.00844746497969135
TRINITY_DN1071426_c0_g2	-2.99321331995657	0.000075541390254824	0.0140617143990923
TRINITY_DN1069685_c11_g2	-2.61831628172227	0.000106513417858158	0.0176627699587893
TRINITY_DN1068811_c0_g1	-2.2532568646187	0.000162351253171912	0.0231335036961297
TRINITY_DN1068495_c0_g1	-3.41205937997494	0.0000138731527636107	0.0044773053214244
TRINITY_DN1068216_c0_g1	-2.8208017633983	0.0000599572000704503	0.012087267326802
TRINITY_DN1067016_c1_g1	-2.51790397867071	0.00031904890287528	0.0351159730315917
TRINITY_DN1066582_c0_g1	-2.93998819249757	1.87979839203299E-07	0.000183479960153185
TRINITY_DN1066313_c0_g1	-3.98254934193492	0.000377882498527142	0.0390748943344806
TRINITY_DN1064502_c0_g1	-3.54697678868581	8.73313467879868E-06	0.00320043123544094
TRINITY_DN1064430_c0_g1	-3.63088556745643	0.000269329922147375	0.0316158598670138
TRINITY_DN1064335_c0_g1	-2.24074077558082	0.000134848846004483	0.0206433856185639
TRINITY_DN1063833_c0_g1	-2.30428000238051	0.0000542708820002682	0.0113662428155539
TRINITY_DN1063608_c2_g1	-6.14513493067925	0.000247139923531161	0.0300147558243362
TRINITY_DN1063175_c0_g1	-2.09985518005898	4.90625185256303E-10	2.06226816590496E-06
TRINITY_DN1063089_c0_g1	-2.64539876725107	0.0000747754215074197	0.0139646384649909
TRINITY_DN1062107_c1_g1	-5.9800747235143	2.60893991469877E-08	0.0000416872109698727
TRINITY_DN1061727_c2_g1	-5.46707673641336	4.94844217583402E-06	0.00213136540344018
TRINITY_DN1060660_c0_g1	-3.09298227786439	0.0000351677102838163	0.00852132639829302
TRINITY_DN1060268_c1_g1	-5.9773805210637	1.45853166371322E-06	0.000852342030609944
TRINITY_DN1056098_c0_g1	-2.28723575960202	0.000198054123057711	0.0262279565377983
TRINITY_DN1055608_c1_g4	-6.7971084687463	2.94315769876281E-08	0.0000452857828431724
TRINITY_DN1055503_c0_g1	-3.37945154220727	0.000381792714026524	0.0392872526002146
TRINITY_DN1055145_c0_g2	-4.16615747506415	0.0000171268128127165	0.00520741712152873
TRINITY_DN1054829_c0_g1	-4.95496073482189	0.0000224905321252578	0.00627449287696906
TRINITY_DN1052993_c0_g1	-6.29700118648278	0.000346822642557196	0.0370863418405901
TRINITY_DN1052883_c0_g1	-3.1863019680642	3.43665146282237E-06	0.00165665451338847
TRINITY_DN1050686_c0_g1	-2.12056700332062	0.0000353549610824699	0.00855309314725026
TRINITY_DN1050357_c0_g1	-2.81771032990459	0.000211948647394739	0.0274139353233281
TRINITY_DN104929_c0_g1	-2.31131033428583	0.0000097967664868362	0.00348405036831619
TRINITY_DN1049031_c0_g2	-3.0791177810192	0.000340377329102116	0.0366286273271898
TRINITY_DN1047447_c1_g1	-2.4093298943625	5.63781650912269E-06	0.00231483781749412
TRINITY_DN1047119_c6_g1	-2.66812398565262	0.0000238935120958185	0.00654891806701183
TRINITY_DN1047073_c0_g1	-3.59403311590923	5.58346667454723E-06	0.00230079104478628
TRINITY_DN1046190_c0_g1	-2.0680513590189	0.000300568915645562	0.0338028016843987
TRINITY_DN1045345_c0_g1	-2.11660767991626	0.0000670718318239923	0.0130097717663763
TRINITY_DN1042860_c3_g1	-4.90916031302214	0.0000405387695435033	0.0094139890381052
TRINITY_DN1042040_c0_g1	-2.63464186563836	4.61167843162492E-06	0.00204581018834134
TRINITY_DN1040429_c1_g1	-3.65245210769888	0.000150061597305421	0.0219500495725408
TRINITY_DN1039725_c1_g1	-4.33918488671734	1.7177469826516E-08	0.0000303084848690343
TRINITY_DN1039000_c0_g1	-3.97759013776311	0.0000885653806082532	0.0156855635644444
TRINITY_DN103751_c0_g1	-6.41770027181474	9.80661939471594E-07	0.00063387657481647
TRINITY_DN1037280_c4_g1	-3.34781483593729	0.00022373292767612	0.0283143902389517
TRINITY_DN1033601_c0_g1	-2.50408740609024	9.98848124655121E-07	0.000639343585929039
TRINITY_DN1033244_c0_g1	-3.7443070016225	0.000017316743905566	0.0052477083315098
TRINITY_DN1031897_c0_g1	-2.41059028028303	0.000120835235869186	0.0192086573334181
TRINITY_DN1027484_c0_g1	-2.25923163762305	0.000240924158408259	0.0295886722124895
TRINITY_DN1027266_c3_g1	-4.20423248815779	0.000130531784711163	0.0201866190293011
TRINITY_DN1026752_c5_g1	-2.58786905709153	0.000147906677379787	0.0217771741844245
TRINITY_DN1026418_c0_g1	-3.16189963432308	0.0000446894003532846	0.0100159488419062
TRINITY_DN1025341_c0_g1	-2.62839460613692	8.51934765941663E-06	0.00314478162211752
TRINITY_DN1024041_c0_g1	-3.92836787007263	1.19561928140755E-08	0.000023177511466134
TRINITY_DN1022418_c0_g1	-6.7750646612729	2.10329989934777E-10	1.08849661579869E-06
TRINITY_DN1022003_c0_g2	-3.28807942752016	0.000203686315712817	0.0267400752786466
TRINITY_DN1020388_c1_g1	-4.6044218533573	0.000133268725986234	0.0204764212842123
TRINITY_DN1020041_c0_g1	-5.33810040878102	3.13329537392479E-08	0.0000478889092421118
TRINITY_DN1017191_c1_g1	-2.46800343265369	0.000282947959219962	0.0325210819889366
TRINITY_DN1017152_c0_g1	-3.21734174294297	0.0000677324495303517	0.0130989913863633
TRINITY_DN1016855_c2_g1	-2.93110216146796	0.0000935736854596263	0.0162509588812736
TRINITY_DN1016611_c0_g1	-3.18817446179585	0.000055352835931296	0.0115136922105467
TRINITY_DN1016534_c5_g1	-2.7118298036908	0.000114315945196814	0.0184858510840771
TRINITY_DN1013496_c0_g1	-3.44068511121048	4.94620440535722E-06	0.00213136540344018
TRINITY_DN1012641_c0_g1	-3.16748270031023	0.0000032404157166996	0.00159087544009522
TRINITY_DN1012448_c1_g1	-3.36558928716487	0.000166235911010907	0.0234980699940924
TRINITY_DN1011886_c1_g1	-6.4530123279938	6.47941630754102E-09	0.0000141430678726762
TRINITY_DN101120_c0_g1	-2.80868468399174	0.000218002219453623	0.0278903690547794
TRINITY_DN1010398_c3_g2	-2.09494856531968	0.0000727342923863342	0.0136748629667902
TRINITY_DN1009791_c0_g1	-2.82245307712858	1.04775698569376E-08	0.0000212805497501431
TRINITY_DN1001859_c1_g1	-3.09807813868545	7.97850681091215E-06	0.0029934990726643
TRINITY_DN1000763_c0_g2	-2.80671307287726	0.000107979019929811	0.0178592531160639
TRINITY_DN1000225_c0_g1	-2.50678546925486	1.00031218311917E-06	0.000639343585929039
