# Supplementary material for: Regulatory Potential of Long Non-Coding RNAs (lncRNAs) in Boar Spermatozoa with Good and Poor Freezability
Source: Life (Basel). 2020 Nov 21;10(11):300. doi: 10.3390/life10110300 (PMC7700223; doi:10.3390/life10110300)
Supplement: Supplementary file 1 [file life-10-00300-s001.zip › life-987176 supp xml/Supplementary Table S2.xlsx]

## Sheet: Cis-trans targets_Table S2
Supplementary Table S2. Potential cis- and trans-regulatory targets of differentially expressed long non-coding RNAs (DElncRNAs) in boar spermatozoa.
DElncRNA ID	Locus/scaffold	Cis-regulatory targets	Trans-regulatory targets
		Ensembl/gene name	Number of targets	Gene/lncRNA ID
TRINITY_DN1035446_c0_g1	chr13:15027825-15028258	ENSSSCG00000033794	7	GAS2, COX7A2L, CAAP1, TRINITY_DN24588_c0_g1, TRINITY_DN63625_c0_g1, TRINITY_DN926256_c0_g1,TRINITY_DN992868_c0_g1
TRINITY_DN1044754_c0_g1	chr6:165435006-165435571	MAST2	2	TRINITY_DN24588_c0_g1,TRINITY_DN63625_c0_g1
TRINITY_DN1045510_c0_g1	chr16:27228522-27229268	GHR	2	COX7A2, TRINITY_DN886238_c0_g1
TRINITY_DN1059433_c0_g1	chr11:14840949-14841766	n/a	2	CAAP1, TRINITY_DN24588_c0_g1
TRINITY_DN1361685_c0_g1	chr1:258475511-258475820	U6	n/a	n/a
TRINITY_DN157051_c1_g1	chr13:11234377-11234878	THRB	3	COX7A2L, EFCAB11 (EFCAB2), TRINITY_DN886238_c0_g1
TRINITY_DN1778675_c1_g1	chr6:99002552-99002962	n/a	5	COX7A2L, KLK15, EFCAB11 (EFCAB2), TRINITY_DN1770447_c0_g1, TRINITY_DN886238_c0_g1
TRINITY_DN1778721_c0_g1	chr1:146979892-146981163	n/a	2	CAAP1, TRINITY_DN63625_c0_g1
TRINITY_DN241239_c0_g1	chr10:597871-598247	CDC73	1	EFCAB11 (EFCAB2)
TRINITY_DN263649_c0_g1	chr10:1545624-1546297	RGS18	3	GAS2, COX7A2L, TRINITY_DN926256_c0_g1
TRINITY_DN4560_c0_g1	chr14:106830465-106891960	ENSSSCG00000033600	1	TRINITY_DN1104863_c0_g1
TRINITY_DN416076_c0_g1	chr7:94728590-94729707	n/a	4	COX7A2L, CAAP1, TRINITY_DN63625_c0_g1, TRINITY_DN992868_c0_g1
TRINITY_DN538320_c0_g1	chr5:63499679-63500175	CD163L1	n/a	n/a
TRINITY_DN559365_c0_g1	chr1:251338735-251339236	TXNDC8	2	GAS2, TRINITY_DN926256_c0_g1
TRINITY_DN600110_c0_g2	chr18:37853087-37853635	EEPD1	1	TRINITY_DN992868_c0_g1
TRINITY_DN625807_c0_g1	chr7:10417725-10418388	n/a	2	EFCAB11 (EFCAB2), CAAP1
TRINITY_DN640486_c0_g1	chr18:41489497-41491323	ITPRID1	4	GAS2, CAAP1, TRINITY_DN63625_c0_g1, TRINITY_DN926256_c0_g1
TRINITY_DN740880_c0_g1	chr8:16645743-16646197	n/a	3	COX7A2L, CAAP1, TRINITY_DN24588_c0_g1
TRINITY_DN848488_c0_g1	chr17:4530969-4531377	n/a	5	COX7A2L, TRINITY_DN24588_c0_g1, TRINITY_DN63625_c0_g1, TRINITY_DN926256_c0_g1, TRINITY_DN992868_c0_g1
TRINITY_DN869342_c0_g1	chr1:30107201-30107838	n/a	1	EFCAB11 (EFCAB2)
TRINITY_DN934504_c0_g1	chr6:98298308-98298817	RAB31	n/a	n/a
TRINITY_DN942459_c0_g1	chr13:109345030-109346972	n/a	5	GAS2, CAAP1, TRINITY_DN24588_c0_g1, TRINITY_DN63625_c0_g1, TRINITY_DN926256_c0_g1
TRINITY_DN962891_c0_g1	chr6:129774162-129774633	TTLL7	1	COX7A2L
TRINITY_DN971351_c0_g1	chrX:6727378-6736952	n/a	3	CAAP1, TRINITY_DN24588_c0_g1, TRINITY_DN63625_c0_g1
TRINITY_DN976443_c0_g1	chr13:43295569-43296123	n/a	4	KLK15, COX7A2L, EFCAB11 (EFCAB2), TRINITY_DN886238_c0_g1
TRINITY_DN987550_c1_g1	chr13:25727243-25727879	ULK4	2	COX7A2L, TRINITY_DN992868_c0_g1
TRINITY_DN1058184_c4_g1	AEMK02000598.1:14135-15082	ENSSSCG00000038136	4	CAAP1, COX7A2L, KLK15, TRINITY_DN63625_c0_g1
TRINITY_DN792292_c0_g1	AEMK02000514.1: 18098-64313	ENSSSCG00000034138	1	TRINITY_DN926256_c0_g1
TRINITY_DN875973_c0_g1	AEMK02000662.1:28351-66807	n/a	3	CAAP1, COX7A2L, TRINITY_DN63625_c0_g1
TRINITY_DN1365027_c0_g1	chr15:125123724-12513597	n/a	n/a	n/a
TRINITY_DN1029588_c0_g1	chr18:45815071-45815675	n/a	n/a	n/a
TRINITY_DN1037786_c0_g1	chr16:26002106-26002362	n/a	n/a	n/a
TRINITY_DN266802_c0_g1	chr7:71156629-71157179	n/a	n/a	n/a
TRINITY_DN1103286_c5_g1	AEMK02000662.1:40285-75311	n/a	n/a	n/a
TRINITY_DN783981_c0_g1	chr:18248856-18249329	n/a	n/a	n/a
TRINITY_DN1022003_c0_g2	chr2:142618997-142620529	LOC100621701 (protocadherin alpha-C2)	8	TECTA, SOX-7, NUPR2, TRINITY_DN226800_c0_g1, TRINITY_DN766276_c0_g1, TRINITY_DN812832_c1_g1, TRINITY_DN898538_c0_g1, TRINITY_DN997244_c0_g1
TRINITY_DN1094887_c21_g2	chr13:177656907-177657455	ROBO2	8	TECTA, SOX-7, NUPR2, TRINITY_DN226800_c0_g1, TRINITY_DN766276_c0_g1, TRINITY_DN812832_c1_g1, TRINITY_DN898538_c0_g1, TRINITY_DN997244_c0_g1
TRINITY_DN1225954_c0_g1	chr11:31386574-31386891	n/a	5	TECTA, SOX-7, NUPR2, TRINITY_DN226800_c0_g1, TRINITY_DN812832_c1_g1
TRINITY_DN1278737_c0_g1	chr6:2487124-24872979	n/a	6	SOX-7, NUPR2, TRINITY_DN766276_c0_g1, TRINITY_DN812832_c1_g1, TRINITY_DN898538_c0_g1, TRINITY_DN997244_c0_g1
TRINITY_DN652283_c0_g1	chr17:9809518-9810042	ZMAT4	5	TECTA, NUPR2, TRINITY_DN766276_c0_g1, TRINITY_DN898538_c0_g1, TRINITY_DN997244_c0_g1
TRINITY_DN698757_c0_g1	chr6:13294125-132941663	n/a	7	TECTA, NUPR2, TRINITY_DN226800_c0_g1, TRINITY_DN766276_c0_g1, TRINITY_DN812832_c1_g1, TRINITY_DN898538_c0_g1, TRINITY_DN997244_c0_g1
TRINITY_DN736317_c0_g1	chr13:85843863-85856586	n/a	2	TRINITY_DN766276_c0_g1, TRINITY_DN812832_c1_g1
TRINITY_DN742894_c0_g1	chr3:60110813-60111197	ENSSSCG00000023812	8	TECTA, SOX-7, NUPR2, TRINITY_DN226800_c0_g1, TRINITY_DN766276_c0_g1, TRINITY_DN812832_c1_g1, TRINITY_DN898538_c0_g1, TRINITY_DN997244_c0_g1
TRINITY_DN980890_c0_g1	chr15:27098747-27099086	CNTNAP5	7	TECTA, NUPR2, TRINITY_DN226800_c0_g1, TRINITY_DN766276_c0_g1, TRINITY_DN812832_c1_g1, TRINITY_DN898538_c0_g1, TRINITY_DN997244_c0_g1
