# Supplementary material for: Regulatory Potential of Long Non-Coding RNAs (lncRNAs) in Boar Spermatozoa with Good and Poor Freezability
Source: Life (Basel). 2020 Nov 21;10(11):300. doi: 10.3390/life10110300 (PMC7700223; doi:10.3390/life10110300)
Supplement: Supplementary file 1 [file life-10-00300-s001.zip › life-987176 supp xml/Supplementary Table S3.xlsx]

## Sheet: Table S3
Supplementary Table S3. Gene ontology (GO) classifications of potential protein-coding genes of differentailly expressed long non-coding RNAs (DElncRNAs)
in boar spermatozoa.
Ensembl	Gene name	Description	Number of GO terms	GO IDs	GO description
ENSSSCG00000002430	EFCAB11 (EFCAB2)	EF-hand calcium binding domain 11 [Source:NCBI gene; Acc:100738763]	4	P:GO:0007010; P:GO:0007165; F:GO:0030234; F:GO:0043167	P:cytoskeleton organization; P:signal transduction; F:enzyme regulator activity; F:ion binding
ENSSSCG00000003760	TTLL7	tubulin tyrosine ligase like 7 [Source: NCBI gene; Acc:100522876]	6	P:GO:0006464; P:GO:0007010; F:GO:0008092; F:GO:0016874; F:GO:0043167; C:GO:0005929	P:cellular protein modification process; P:cytoskeleton organization; F:cytoskeletal protein binding; F:ligase activity; F:ion binding; C:cilium
ENSSSCG00000003913	MAST2	microtubule associated serine/threonine kinase 2 [Source:NCBI gene; Acc:100512112]	9	P:GO:0006464; P:GO:0007010; P:GO:0007165; P:GO:0009058; F:GO:0008092; F:GO:0016301; F:GO:0019899; F:GO:0043167; C:GO:0005856	P:cellular protein modification process; P:cytoskeleton organization; P:signal transduction; P:biosynthetic process; F:cytoskeletal protein binding; F:kinase activity; F:enzyme binding; F:ion binding; C:cytoskeleton
ENSSSCG00000005454	TXNDC8	thioredoxin domain containing 8 (spermatozoa) [Source:NCBI gene; Acc:100359359]	3	P:GO:0000003; P:GO:0042592; C:GO:0005794	P:reproduction; P:homeostatic process; C:Golgi apparatus
ENSSSCG00000007010	ZMAT4	zinc finger matrin-type 4 [Source: NCBI gene; Acc:100521589]	1	F:GO:0043167	F:ion binding
ENSSSCG00000008466	COX7A2L	cytochrome c oxidase subunit 7A-related protein, mitochondrial [Source: NCBI gene; Acc:100516606]	7	P:GO:0006091; P:GO:0007005; P:GO:0065003; F:GO:0016491; F:GO:0022857; C:GO:0005730; C:GO:0005739	P:generation of precursor metabolites and energy; P:mitochondrion organization; P: protein-containing complex assembly; F:oxidoreductase activity; F:transmembrane transporter activity; C:nucleolus; C:mitochondrion
ENSSSCG00000010801	CDC73	cell division cycle 73 [Source: NCBI gene; Acc: 100526068]	19	P:GO:0000278; P:GO:0002376; P:GO:0006397; P:GO:0006464; P:GO:0007165; P:GO:0007267; P:GO:0008219; P:GO:0008283; P:GO:0009058; P:GO:0009790; P:GO:0022618; P:GO:0030154; P:GO:0040007; P:GO:0048646; P:GO:0051276; F:GO:0019899; C:GO:0005654; C:GO:0005829; C:GO:0032991	P:mitotic cell cycle; P:immune system process; P:mRNA processing; P:cellular protein modification process; P:signal transduction; P:cell-cell signaling; P:cell death; P:cell population proliferation; P:biosynthetic process; P:embryo development; P:ribonucleoprotein complex assembly; P:cell differentiation; P:growth; P:anatomical structure formation involved in morphogenesis; P:chromosome organiza…
ENSSSCG00000012002	ROBO2	roundabout guidance receptor 2 [Source: NCBI gene; Acc:100517681]	8	P:GO:0000003; P:GO:0000902; P:GO:0007155; P:GO:0008219; P:GO:0030154; P:GO:0040011; F:GO:0003674; C:GO:0005575	P:reproduction; P:cell morphogenesis; P:cell adhesion; P:cell death; P:cell differentiation; P:locomotion; F:molecular_function; C:cellular_component
ENSSSCG00000015726	CNTNAP5	contactin associated protein family member 5 [Source: NCBI gene; Acc:100622103]	1	C:GO:0005575	C:cellular_component
ENSSSCG00000016671	ITPRID1 (CCDC129)	ITPR interacting domain containing 1 [Source: NCBI gene; Acc:100512640]	2	P:GO:0006464; F:GO:0030234	P:cellular protein modification process; F:enzyme regulator activity
ENSSSCG00000016866	GHR	growth hormone receptor [Source: NCBI gene; Acc: 397488]	6	P:GO:0006464; P:GO:0007165; F:GO:0003674; C:GO:0005829; C:GO:0005886; C:GO:0032991	P:cellular protein modification process; P:signal transduction; F:molecular_function; C:cytosol; C:plasma membrane; C:protein-containing complex
ENSSSCG00000023728	TECTA	tubulin-specific chaperone cofactor E-like protein [Source: NCBI gene; Acc:100523684]	10	P:GO:0006457; P:GO:0007010; P:GO:0007155; P:GO:0050877; P:GO:0065003; F:GO:0005198; F:GO:0008092; C:GO:0005737; C:GO:0031012; C:GO:0005856	P:protein folding; P:cytoskeleton organization; P:cell adhesion; P:nervous system process; P:protein-containing complex assembly; F:structural molecule activity; F:cytoskeletal protein binding; C:cytoplasm; C:extracellular matrix; C:cytoskeleton
ENSSSCG00000025408	ULK4	unc-51 like kinase 4 [Source:NCBI gene; Acc:100522104]	9	P:GO:0006464; P:GO:0006950; P:GO:0007010; P:GO:0007165; P:GO:0030154; P:GO:0048856; P:GO:0048870; F:GO:0016301; F:GO:0043167	P:cellular protein modification process; P:response to stress; P:cell motility; P:cytoskeleton organization; P:signal transduction; P:cell differentiation; P:anatomical structure development; F:kinase activity; F:ion binding
ENSSSCG00000029281	LOC100621701	protocadherin alpha-C2 [Source: NCBI gene; Acc:100621701]	4	P:GO:0007155; P:GO:0048856; F:GO:0043167; C:GO:0005886	P:cell adhesion; P:anatomical structure development; F:ion binding; C:plasma membrane
ENSSSCG00000030539	KLK15	kallikrein related peptidase 15 [Source: NCBI gene; Acc:100620705]	1	F:GO:0008233	F:peptidase activity
ENSSSCG00000031889	SOX-7	SRY-box transcription factor 7 [Source: NCBI gene; Acc:100155811]	14	P:GO:0007165; P:GO:0007267; P:GO:0008219; P:GO:0008283; P:GO:0009058; P:GO:0009790; P:GO:0030154; P:GO:0034641; P:GO:0048646; F:GO:0003677; F:GO:0003700; C:GO:0005634; C:GO:0005737; C:GO:0032991	P:signal transduction; P:cell-cell signaling; P:cell death; P:cell population proliferation; P:biosynthetic process; P:embryo development; P:cell differentiation; P:cellular nitrogen compound metabolic process; P:anatomical structure formation involved in morphogenesis; F:DNA binding; F:DNA-binding transcription factor activity; C:nucleus; C:cytoplasm; C:protein-containing complex
ENSSSCG00000031940	GAS2	growth arrest specific 2 [Source:NCBI gene; Acc:100625743]	9	P:GO:0000003; P:GO:0007010; P:GO:0007165; P:GO:0008219; P:GO:0030198; P:GO:0040007; P:GO:0048856; F:GO:0008092; C:GO:0005856	P:reproduction; P:cytoskeleton organization; P:signal transduction; P:cell death; P:extracellular matrix organization; P:growth; P:anatomical structure development; F:cytoskeletal protein binding; C:cytoskeleton
ENSSSCG00000033945	RGS18	regulator of G protein signaling 18 [Source: NCBI gene; Acc: 100511770]	3	P:GO:0007165; F:GO:0030234; C:GO:0005737	P:signal transduction; F:enzyme regulator activity; C:cytoplasm
ENSSSCG00000034138	n/a		3	P:GO:0007165; F:GO:0003674; C:GO:0005575	P:signal transduction; F:molecular_function; C:cellular_component
ENSSSCG00000034914	CD163L1	CD163 molecule-like 1 [Source: NCBI gene; Acc:100144477]	3	P:GO:0016192; F:GO:0003674; C:GO:0005886	P:vesicle-mediated transport; F:molecular_function; C:plasma membrane
ENSSSCG00000036033	THRB	thyroid hormone receptor beta [Source: NCBI gene; Acc:396776]	17	P:GO:0000003; P:GO:0003013; P:GO:0007165; P:GO:0008219; P:GO:0009058; P:GO:0030154; P:GO:0034641; P:GO:0048856; P:GO:0050877; F:GO:0003677; F:GO:0003700; F:GO:0008134; F:GO:0019899; F:GO:0043167; C:GO:0000228; C:GO:0005654; C:GO:0032991	P:reproduction; P:circulatory system process; P:signal transduction; P:cell death; P:biosynthetic process; P:cell differentiation; P:cellular nitrogen compound metabolic process; P:anatomical structure development; P:nervous system process; F:DNA binding; F:DNA-binding transcription factor activity; F:transcription factor binding; F:enzyme binding; F:ion binding; C:nuclear chromosome; C:nucleopla…
ENSSSCG00000037264	RAB31	RAB31, member RAS oncogene family [Source: NCBI gene; Acc:100737127]	7	P:GO:0007165; P:GO:0015031; P:GO:0016192; F:GO:0003924; F:GO:0043167; C:GO:0005768; C:GO:0005794	P:signal transduction; P:protein transport; P:vesicle-mediated transport; F:GTPase activity; F:ion binding; C:endosome; C:Golgi apparatus
ENSSSCG00000038136	n/a		3	P:GO:0007165; F:GO:0003674; C:GO:0005886	P:signal transduction; F:molecular_function; C:plasma membrane
ENSSSCG00000039703	EEPD1	endonuclease/exonuclease/ phosphatase family domain containing 1 (Source: NCBI gene; Acc:100738248]	5	P:GO:0006259; P:GO:0006810; P:GO:0006950; F:GO:0003677; C:GO:0005886	P:DNA metabolic process; P:transport; P:response to stress; F:DNA binding; C:plasma membrane
ENSSSCG00000005127	CAAP1	caspase activity and apoptosis inhibitor 1 (Source: NCBI gene; ID:100511909)	n/a	n/a	n/a
ENSSSCG00000007741	NUPR2	nuclear protein 2, transcriptional regulator (Source: NCBI gene; ID:100625623)	n/a	n/a	n/a
P -GO Biological process
F -GO Molecular function
C-GO Cellular component
n/a - not available
